# Supplementary material for: Derepression of inflammation-related genes link to microglia activation and neural maturation defect in a mouse model of Kleefstra syndrome
Source: iScience. 2021 Jun 17;24(7):102741. doi: 10.1016/j.isci.2021.102741 (PMC8258976; doi:10.1016/j.isci.2021.102741)
Supplement: Table S2. Up and down-regulated genes in Ehmt1Δ/+ mice brain identified by single-nuclear RNA-seq analysis, related to figure 4 [file mmc2.xlsx]

## Sheet: Sheet1
Table S2. Up and down-regulated genes in Ehmt1∆/+ mice brain identified by single-nuclear RNA-seq analysis, related to Fig. 4
Neuron							Microglia							Oligo
Ehmt1∆/+ up (180 genes)			Ehmt1∆/+ down (575)				Ehmt1∆/+ up (275 genes)			Ehmt1∆/+ down (863 genes)				Ehmt1∆/+ up (407 genes)			Ehmt1∆/+ down (1137 genes)
logFC	FDR	genesymbol	logFC	FDR	genesymbol		logFC	FDR	genesymbol	logFC	FDR	genesymbol		logFC	FDR	genesymbol	logFC	FDR	genesymbol
5.01781	1.48757e-47	Xlr3b	-0.900289	1.75996e-06	Arl4d		7.88373	7.42917e-10	Ccr1	-0.902758	0.0069817	Gm26244		6.65461	1.04388e-11	Cacna1b	-0.914825	9.90811e-24	AY036118		DOWN:1137
4.05789	1.38288e-25	AC165261.1	-0.901771	1.10105e-06	Gm14164		6.67897	9.11953e-06	Cacna1b	-0.923557	0.000207722	Gm26315		6.61108	8.799e-12	Clca4a	-0.916517	0.000447185	Tuba1a		UP:407
3.663	8.0014e-41	Xlr3a	-0.902354	0.00020086	Mmgt1		6.64671	1.43582e-05	Akap3	-0.925049	0.00665209	Gm26444		6.54678	7.96145e-12	Gm16233	-0.923948	0.00929318	Gm6368
3.58099	3.15541e-17	5330416C01Rik	-0.902902	0.00020214	Gm13899		6.49214	2.7134e-05	Pla2g12a	-0.93028	0.00714707	Gm25679		6.19381	5.41889e-13	Xlr3b	-0.924036	0.00943658	Gm26728
3.11714	6.59233e-38	Xlr3c	-0.903319	6.95203e-05	AL714025.1		6.28998	1.13636e-06	Usp18	-0.934227	0.000161248	Gm24447		5.78975	5.54717e-07	AC122382.2	-0.932883	0.000944718	Prnp
2.95338	3.42962e-72	Loxl2	-0.903999	4.30402e-06	Mex3d		6.14925	1.49583e-05	AC153959.1	-0.951253	0.00556704	Rnu1a1		5.73374	1.19723e-07	Gm38198	-0.933068	9.35291e-09	Gm22513
2.91761	4.29691e-69	Gm21451	-0.904597	0.000685304	Akain1		6.13698	0.00104855	Tmem154	-0.973817	0.00271782	Gm24924		5.66838	1.29928e-13	Cyp4f14	-0.940363	0.00623248	Rpsa-ps10
2.90415	1.33548e-10	2600014E21Rik	-0.904993	8.16143e-06	Gm24406		6.13	0.000357746	Gpr35	-0.974973	0.00496431	Gm22068		5.586	9.88449e-22	CT009711.3	-0.94172	0.003675	AC134860.1
2.90305	4.80784e-14	Blnk	-0.90683	1.34801e-26	Nsg1		6.03232	0.000426749	AC130827.1	-0.995843	0.00271137	Gm22634		5.47103	5.77027e-08	Gm37211	-0.959401	0.00107556	Gm6061
2.88187	3.22468e-36	AC157516.1	-0.907345	5.48088e-05	Gm18301		5.97653	0.000312842	Cenpf	-0.996348	0.00922437	Gm25911		5.40973	2.94965e-06	Gm37628	-0.960976	0.000688446	Tpt1-ps3
2.72627	8.49091e-21	Myl4	-0.907989	6.14512e-07	Gm19721		5.91539	1.46468e-05	AC159813.1	-1.00751	0.00249808	Gm22513		5.40841	2.3711e-06	Gm17976	-0.962521	0.0020297	Gm23153
2.66958	2.47723e-11	Nxf7	-0.908576	1.96253e-10	Psmb5		5.88954	1.7756e-05	Atrnl1	-1.01817	0.00230982	Gm22317		5.3801	1.84279e-24	CT009711.4	-0.970111	0.000149497	Gm5869
2.61182	3.17179e-15	Gm43537	-0.908806	2.11345e-05	Gm10766		5.88174	4.27513e-06	F830016B08Rik	-1.01929	0.00227241	Fkbp5		5.11978	6.94164e-07	Gm38286	-0.97422	0.00505496	Gm2606
2.43272	1.28278e-10	Adgrd1	-0.909263	4.75292e-06	2410018L13Rik		5.79791	0.000759188	Olfr1423	-1.02126	6.3296e-06	Rn7sk		5.06698	9.52768e-15	AC207128.1	-0.979944	0.00294451	Gm25704
2.4193	5.03189e-11	Gm8832	-0.909577	1.13456e-11	Ctsl		5.77468	0.000183532	Nynrin	-1.02957	4.40841e-10	CT010467.1		5.05471	5.80053e-05	Gm37895	-0.985886	7.50203e-05	Gm13456
2.40396	3.22967e-39	Gm37513	-0.909727	3.67183e-05	Slc39a6		5.76962	0.000455349	Gk	-1.03903	0.00149555	Itm2b		5.01268	4.06424e-06	Prickle3	-0.986656	0.000609859	Gm23973
2.40349	3.22967e-39	Gm38378	-0.910367	3.75334e-38	Calm3		5.76275	0.000198771	Ifi204	-1.06274	0.000619303	Gm23804		4.99059	1.75219e-07	8030445P17Rik	-0.993437	2.58828e-06	Gm5844
2.3863	5.79157e-22	C1ra	-0.910999	3.88116e-12	Map1lc3a		5.75181	0.000108499	Prom2	-1.06418	0.00522245	Rnase4		4.97338	0.000355418	Gm38260	-0.995148	0.00233923	Atp6v0c
2.23296	7.20167e-14	Ptgs2os	-0.911175	3.53534e-31	Ncdn		5.73978	0.00175309	Xdh	-1.0822	0.00328229	Gm24187		4.95766	5.09797e-07	Rnf225	-1.00393	1.51379e-05	Gm5620
2.22638	4.63248e-31	Gm10451	-0.913129	1.23622e-16	Ldha		5.71868	0.00912942	Pik3c2b	-1.08811	0.00288928	Gm24270		4.92885	0.000228295	Zim1	-1.0044	0.00374919	Slc7a11
2.10873	7.13199e-15	Fap	-0.913779	1.30592e-07	Gm10359		5.70273	0.000148294	Llgl2	-1.09204	0.00104855	Gm23238		4.8544	1.27569e-10	CT009711.1	-1.01362	7.3266e-09	Gm24146
1.98243	4.14447e-07	Alpk1	-0.914159	3.93434e-18	Gm17383		5.68588	2.33119e-05	Arhgap15	-1.09756	0.0091066	Gm24245		4.85019	1.0071e-07	Gm37077	-1.01419	0.000497143	Itm2b
1.94518	6.68797e-12	Ccdc27	-0.916114	2.80616e-12	Arl6ip5		5.66466	0.000205718	Gm16353	-1.12104	0.000792416	AC034099.1		4.82675	9.34928e-07	Cdc25b	-1.01778	0.00205832	Gm28037
1.90376	8.10621e-22	Cd6	-0.916221	2.43372e-11	Uqcr11		5.64392	1.76423e-06	Pdk2	-1.13783	0.000509705	Gm24305		4.80399	9.41507e-08	Gm37862	-1.02062	0.00408319	AC126799.2
1.90366	2.78216e-06	Fgd6	-0.916532	4.74623e-05	Shroom4		5.63428	7.8017e-05	Kcnj9	-1.14473	0.00108399	Ctsd		4.77719	2.18039e-05	Gm43410	-1.02557	3.37299e-09	Gm25911
1.88571	1.02627e-21	Catip	-0.917045	8.80903e-40	Gm23238		5.61906	0.000120258	Npr1	-1.16188	0.00786233	Ubb		4.73736	0.000421462	Gm37602	-1.0258	1.03027e-09	Gm26035
1.86628	3.51036e-06	Tfpi	-0.91728	3.68901e-07	A430005L14Rik		5.59524	0.000416669	Gm44789	-1.16885	9.6894e-06	Gm15564		4.71898	9.54237e-05	Gm32122	-1.02971	3.74905e-16	Gm15564
1.85916	4.55153e-21	Xlr4a	-0.917606	1.38756e-58	Actb		5.59469	0.000245226	Gm43112	-1.17828	0.00105349	Gm23935		4.70599	0.000209657	AC126673.1	-1.03117	1.10259e-10	Gm26244
1.84928	2.29527e-26	Gm37094	-0.91813	0.000221182	Tmem185b		5.56382	0.00555165	Gm44185	-1.18107	0.00479178	Tmbim6		4.65942	2.80774e-09	Mrgpra9	-1.03126	0.00360708	Aldoart1
1.84216	1.0136e-25	Gm20236	-0.918283	5.0515e-09	Kdelr2		5.54718	0.00141183	Lnx2	-1.20036	0.00680301	Gm1821		4.61064	4.55617e-12	9330161L09Rik	-1.03203	0.00153114	CT571252.1
1.81775	9.83264e-09	Gm9989	-0.918896	2.47037e-05	Mxra7		5.51247	0.000766112	4930523C07Rik	-1.20357	0.00428164	Gm8797		4.5152	2.07377e-06	Fmnl3	-1.03267	4.46574e-10	Gm22634
1.81225	4.98867e-20	Gm5086	-0.919009	1.3304e-17	Tubb5		5.50958	0.000829954	Gm28693	-1.20549	0.00346234	Ctsb		4.48096	3.48122e-05	Asap3	-1.03364	3.08187e-14	Rn7sk
1.81068	2.00597e-06	Clec18a	-0.919224	5.85029e-06	Dusp4		5.46384	0.000311221	Gm10248	-1.22434	0.00444344	Gm3756		4.45125	6.76607e-13	Cldn17	-1.04908	0.0066394	Gm20632
1.7942	4.70174e-06	Cwh43	-0.919542	1.97064e-07	Gm16061		5.41876	0.00125038	Gm15903	-1.25333	0.00683661	Gm15459		4.4396	8.33428e-07	Zfp454	-1.05074	0.00527776	M6pr-ps
1.76671	5.46231e-09	Gm6145	-0.919548	1.60706e-11	Cd200		5.39953	0.00268916	Gm38001	-1.2578	0.00383591	Gm6210		4.43299	1.22963e-12	Cpq	-1.06237	2.44299e-13	Gm24447
1.72662	7.75064e-18	C1s1	-0.920653	8.16143e-06	0610039K10Rik		5.38956	0.000538767	AC134860.5	-1.25798	0.00813484	Hspa8		4.37957	9.3181e-11	Xlr3c	-1.06578	0.00790131	Sqstm1
1.72053	4.58516e-19	Krt80	-0.920906	4.27153e-06	Gm8326		5.25251	3.70114e-07	Gm4951	-1.2621	0.00297133	Sparc		4.3749	0.000363493	F8	-1.06811	0.00253368	Gm12174
1.71467	7.36987e-08	Ky	-0.921026	2.2092e-34	Serinc1		5.23759	1.69851e-06	Zfp605	-1.26409	0.00590998	Gm26825		4.37058	1.48397e-05	AC155830.1	-1.06943	2.02587e-06	Tuba1c
1.70042	0.00112415	Arhgap31	-0.921486	1.46935e-06	Kl		5.21766	0.00131424	Ercc8	-1.30646	7.82093e-05	Gm26461		4.33977	9.23466e-05	Mettl21c	-1.07301	2.12232e-13	Gm26315
1.68165	1.61175e-13	Adam18	-0.92161	3.06197e-06	Cygb		5.18243	0.00154669	Mrc1	-1.33282	2.22537e-05	AC156953.1		4.29209	0.00126505	Svep1	-1.07303	1.71797e-10	Rnu1a1
1.65155	0.00133104	Arhgap25	-0.922059	1.5132e-05	Efna2		5.18049	0.0059139	Tlr8	-1.33339	0.00359886	B2m		4.2388	3.2323e-06	Mak	-1.0751	6.89681e-07	Gm17383
1.61959	0.000872948	Col15a1	-0.922556	2.772e-44	Gm26035		5.15849	0.00210185	Dna2	-1.34101	0.000329095	Gm24514		4.20568	1.38169e-10	Xlr3a	-1.07538	0.000359799	Gm13493
1.61456	0.00456542	Oprk1	-0.923763	2.98377e-05	Gm11282		5.15242	0.000133099	Usp54	-1.35227	1.22842e-07	Mir6236		4.18049	8.87844e-06	Gm37331	-1.07683	2.08033e-08	Gm22220
1.57891	1.96832e-15	Syk	-0.924427	3.43149e-05	Enho		5.14705	0.000397329	F730043M19Rik	-1.35383	6.98709e-06	AC157822.2		4.17853	4.19728e-09	4930579H20Rik	-1.07719	2.69276e-10	Gm22068
1.57889	7.90153e-06	Alox12b	-0.926089	5.48965e-10	Mcfd2		5.14655	0.000790684	Atp8b1	-1.36023	6.62308e-06	AC099934.2		4.11933	0.000162955	Gm37880	-1.07947	0.00666554	Rpl7-ps7
1.5684	0.00914166	Foxp2	-0.928496	3.28086e-10	Tm2d2		5.12092	5.4543e-05	Gm26581	-1.37679	7.48622e-07	Rn7s6		4.10529	4.04057e-07	Pdgfc	-1.0805	6.11047e-08	Hsp90aa1
1.53561	0.000177928	Sec16b	-0.928536	2.46744e-05	Gm13998		5.11613	0.00555472	Igsf9	-1.37924	2.44507e-05	AC099934.1		4.09938	1.46646e-09	Mrgpra6	-1.08101	0.00597606	Pnma2
1.5296	2.89404e-07	Slco2a1	-0.930851	1.85544e-05	Cmbl		5.11146	0.0020254	Enpp1	-1.38035	2.35669e-05	AC157822.1		4.09498	4.97897e-10	AC207128.2	-1.08504	1.89046e-10	Gm24187
1.52722	2.87969e-07	4930598N05Rik	-0.932056	1.43651e-07	Vstm2l		5.04877	6.05331e-05	Gm27008	-1.38136	0.00127558	Tuba1c		4.07955	1.52405e-11	Adgrv1	-1.08977	1.14486e-10	Gm22317
1.51263	8.54885e-06	Lepr	-0.93683	2.2957e-10	Gm5869		4.9915	0.00178184	Gm44751	-1.39698	0.00280997	Gm8355		4.0518	1.69477e-07	Ryr3	-1.09279	6.02408e-05	Gm11201
1.50968	5.86201e-16	AC153974.1	-0.937099	7.67299e-07	Tmem101		4.97415	2.41143e-05	Gm10825	-1.40348	0.000782495	AC154767.3		4.03609	0.000123073	Adgrf2	-1.09492	0.00378565	AC147029.1
1.45786	1.05188e-12	Ccdc129	-0.938502	5.63867e-39	Rtn1		4.95645	0.00108399	4732491K20Rik	-1.40897	8.35942e-08	Rn7s2		4.02857	0.00127044	AC164164.1	-1.0954	0.00751379	Zfp385b
1.43422	4.47383e-06	Pdlim1	-0.93871	1.16988e-31	Actg1		4.95197	2.43283e-07	Gm44746	-1.40904	0.0056557	Gm23153		3.98923	3.47846e-05	Hook1	-1.09689	6.00727e-16	Mir6236
1.43342	0.000176772	Ptgs2	-0.93931	3.08756e-35	Tuba1a		4.92845	2.20619e-05	Rarg	-1.41283	0.00724117	Tuba1a		3.98546	6.96399e-06	Gm37051	-1.09804	0.000986982	NA
1.43232	1.28061e-06	Gm42801	-0.940178	5.85944e-07	Pno1		4.92582	0.000408318	CT010478.3	-1.42224	6.48232e-08	Rn7s1		3.97672	2.38268e-08	Gm23037	-1.09853	0.00688452	Gm45760
1.42905	1.98091e-11	Dysf	-0.942538	2.5386e-10	Gm7697		4.91271	0.00467066	AC122811.2	-1.42638	0.00146609	Gm27937		3.9593	0.000135568	Txndc2	-1.09855	2.63291e-11	Gm23804
1.4176	0.00921623	Rubcnl	-0.942886	1.84706e-06	Epb41l4a		4.90095	7.66747e-05	Chst9	-1.43064	3.50802e-09	Lars2		3.94696	0.00518424	Gm45338	-1.10055	0.00300627	Gm8326
1.41336	0.000207939	Serpinb8	-0.94447	7.65948e-42	Gm14703		4.87389	0.00460304	B230303O12Rik	-1.47674	0.00230766	Gm6061		3.9436	0.000192667	Gm36952	-1.10222	1.18147e-06	Gm12892
1.40745	8.02907e-12	AC165260.3	-0.945055	1.42903e-27	Tuba1c		4.8288	0.00105349	Gm38105	-1.49783	0.00823447	Tpt1-ps3		3.93697	0.000180399	Faxc	-1.10727	5.23265e-28	CT010467.1
1.40359	5.91351e-06	Pou6f2	-0.945627	3.39416e-28	Zfp781		4.82709	0.00106594	Patl2	-1.49927	0.00685795	Rpl37		3.87077	4.52781e-07	AC134608.1	-1.10917	0.00688016	Sgms2
1.40335	1.38107e-10	Frem1	-0.946366	4.54346e-50	Gm26244		4.82608	0.00418317	Nek8	-1.51996	0.00458767	Gm5844		3.86473	1.30896e-06	AC153800.1	-1.10958	4.68455e-08	Gm24245
1.38094	0.00154778	P2rx7	-0.946519	1.61393e-11	Atp6v1f		4.81782	0.000140647	Prkci	-1.5207	0.000148294	Gm17383		3.86188	1.74127e-06	Gm10253	-1.1138	5.59863e-11	Gm24270
1.3735	7.08491e-08	Gm38224	-0.946861	1.05327e-48	Gm23804		4.81142	0.00304474	Zbtb46	-1.5978	0.000843246	Gm43305		3.85398	6.38896e-07	Ccdc159	-1.11752	0.00479411	Mad2l1bp
1.37039	3.92992e-11	Gm13561	-0.948034	0.000422934	Sesn2		4.80415	0.000968717	Gm15367	-1.60746	0.000401131	Gm14150		3.84711	6.34344e-05	Cldn8	-1.11922	8.17254e-05	Atp5b
1.36887	2.91718e-11	Gm22389	-0.948144	2.12384e-05	Hpcal1		4.78788	0.00975612	Zfp248	-1.60852	0.00854358	Uchl3		3.79955	5.48808e-05	Msn	-1.12718	0.00687883	AA474408
1.36273	0.000133498	Gm37675	-0.949572	3.80614e-41	Atp6v0c		4.75523	0.000955587	Sntb2	-1.66488	0.0092762	Timp2		3.7827	2.61791e-05	Gm37011	-1.13455	2.09819e-11	Gm23238
1.34567	5.3607e-11	AC169985.1	-0.949582	4.68699e-06	Rps10-ps2		4.75189	0.00947825	Podxl	-1.66909	0.00296719	Gm12346		3.78118	8.80758e-06	Efcab12	-1.13556	0.00631315	Gm11821
1.34108	2.08274e-13	Gm27222	-0.949924	1.22843e-10	Gm20946		4.73576	0.00217845	Alas2	-1.67028	0.00184348	Rpl19		3.77021	7.00558e-08	Slc46a3	-1.13914	3.86813e-05	Gm26853
1.33627	1.59124e-10	AC138290.1	-0.950259	1.28816e-25	Phyhip		4.72509	0.00307164	B230369F24Rik	-1.67344	0.000217311	Gm10076		3.76344	4.30468e-05	Erap1	-1.14165	0.00623248	Gm11273
1.33335	2.54885e-10	Allc	-0.950428	5.26722e-05	Marveld2		4.71884	7.66747e-05	Smad6	-1.67639	0.000558579	Gm42031		3.73693	0.00253031	Atad2	-1.14346	0.000234478	Gm17494
1.32609	0.0053919	Gm37916	-0.950752	1.21633e-08	Gstm5		4.69212	0.00655191	Tfec	-1.69411	0.00590998	Akt2-ps		3.73522	0.000793002	Zfp367	-1.15155	0.00465872	Gm7866
1.32007	6.31341e-10	AC155298.1	-0.95079	4.25794e-06	Gm22614		4.68408	0.00197932	Plekhh2	-1.69671	0.00862865	Gm9970		3.72969	8.0198e-11	9330111N05Rik	-1.15187	0.00796477	Rpl9-ps4
1.3157	0.000117255	Asb11	-0.952223	8.09627e-51	Gm24924		4.67801	3.70136e-05	Gm26660	-1.70696	0.00829817	Mir5103		3.71836	0.00433267	Gm37069	-1.15371	0.00964921	Gm4525
1.31122	8.51949e-05	C7	-0.952529	1.57831e-25	Gm24146		4.66191	0.000792292	Gm15740	-1.75479	0.00941536	Rps21		3.70409	9.81256e-07	Aven	-1.15538	0.000470824	Gm11808
1.30937	0.000378642	AC155298.2	-0.952717	5.47654e-28	Pisd-ps1		4.63951	0.000654368	Gm37663	-1.76219	0.00991071	Paqr4		3.68455	0.00329715	AC121804.3	-1.15696	3.46072e-05	Gm15487
1.30658	0.00314781	Mirt1	-0.953375	2.60552e-05	Chst2		4.61988	0.0029813	Klhl29	-1.7651	0.00873703	Igsf5		3.67249	1.07683e-05	4933411O13Rik	-1.15799	0.00298725	Rpl36
1.284	1.69571e-05	Cd200r1	-0.9535	1.85759e-05	Sytl5		4.61897	0.00177554	Mafk	-1.7747	0.00381463	Snurf		3.66312	0.00659099	Abcg4	-1.16035	0.000367213	Tpt1
1.27703	3.94499e-07	Tbata	-0.954097	0.00840082	Lig4		4.55971	2.35669e-05	Gm37914	-1.7778	0.00358338	Gm7493		3.66259	4.99653e-05	Dnmbp	-1.16072	3.95611e-06	Hsp90ab1
1.27488	1.49746e-09	Cyp4f13	-0.954661	4.61274e-06	Selenop		4.51994	6.38207e-05	Gm45116	-1.78482	0.000415194	Rpl18-ps1		3.65203	0.000135381	Rbpms	-1.163	0.00110736	Camk2n1
1.26035	4.74456e-06	Nutm1	-0.955421	3.26623e-09	Gm13394		4.50434	0.00630005	Sec31b	-1.79628	0.00927886	Gm6204		3.6293	1.19071e-05	Plcd3	-1.16498	0.0086887	Tceal8
1.25351	0.000159044	Gm38355	-0.956109	9.8942e-07	Clp1		4.5021	0.000661912	Six5	-1.79722	0.00627838	Gpr161		3.62152	2.65754e-05	Egflam	-1.16572	2.45441e-08	Gm24514
1.25142	2.70092e-05	Gm38252	-0.957445	0.00128713	Soga1		4.49945	0.00274552	Vcam1	-1.81275	1.02391e-06	Cst3		3.6215	2.49416e-05	Cfap100	-1.17174	3.15602e-07	Gm14150
1.24067	7.00098e-05	Sptbn5	-0.957708	2.12384e-05	4930480K02Rik		4.49643	0.00110064	Gm13391	-1.82033	0.00932774	Pcdhgc3		3.61942	1.61902e-06	Bag3	-1.17237	9.34717e-05	Eno1b
1.23923	6.96584e-09	Tmem232	-0.958318	9.37166e-06	Capn11		4.49183	0.00418317	B430306N03Rik	-1.82422	0.00350428	Gm5537		3.61825	0.000254513	Gm43185	-1.17479	3.27547e-12	Gm25679
1.22962	2.12384e-05	Traf5	-0.958472	4.33176e-23	Prnp		4.46295	3.47625e-05	Prr33	-1.829	0.00716591	Rps15-ps2		3.61816	0.000479552	Spef2	-1.1753	0.00277956	Rpl17-ps9
1.21922	0.000125892	Rec8	-0.959543	0.00745305	Lama5		4.46287	0.00153206	Zcwpw2	-1.83247	0.00829817	Mir7052		3.6095	5.02878e-05	Hn1l	-1.17641	0.00976618	Cox5b
1.21457	8.45373e-06	AC152162.1	-0.961213	3.72277e-06	Gm7899		4.46175	0.000195933	Copz2	-1.83302	0.0090323	Gm15580		3.60266	0.0018462	Gm37742	-1.18047	4.83266e-09	Hspa8
1.21276	5.813e-06	Ephx2	-0.962071	1.84946e-20	Ptma		4.4599	0.000263358	H60b	-1.84155	0.0047606	Tceal5		3.60087	0.00624882	Gm42717	-1.18093	0.00403304	Scd1
1.21081	0.0028867	Atp8b1	-0.963252	1.1214e-07	Pcna		4.43417	0.000172778	1810011O10Rik	-1.84554	0.00683354	Pcdhgc4		3.56346	0.000512655	Thbs2	-1.18118	0.00011548	Gm4735
1.20894	1.73392e-09	Gm45579	-0.963793	1.38978e-17	Gm8399		4.40228	0.000792416	C1qtnf12	-1.85576	0.00666788	Gm5881		3.52645	0.00015197	Kif9	-1.18277	0.00452081	Ywhag
1.20045	1.64331e-08	Hif3a	-0.964812	3.64404e-05	Gpr3		4.3996	2.62663e-05	Klk10	-1.87251	2.79875e-05	Gm10123		3.51535	0.000161409	Pola2	-1.18558	0.00790131	Ehd4
1.19166	5.7721e-07	Gm10728	-0.966541	7.67373e-05	Cep295nl		4.38813	0.00433452	Haus5	-1.88647	0.00466385	Olfr482		3.50216	0.000438818	Wars2	-1.18862	4.94106e-12	Gm24305
1.19141	3.15922e-08	Ido2	-0.968335	2.22301e-05	Gm13314		4.38685	0.0038784	Crnde	-1.88873	0.00280997	Pgk1-rs7		3.49223	1.82564e-05	1700084J12Rik	-1.18903	0.00727831	Gm14303
1.19093	7.43731e-07	Tes	-0.968345	2.33106e-08	Gm25890		4.38489	0.00165798	Samd4	-1.89248	0.00151561	Gm16209		3.46177	1.99052e-05	Fcna	-1.192	2.10344e-12	Gm23935
1.18387	7.26262e-05	Gm44178	-0.968919	5.45385e-06	Rpl36a-ps3		4.3802	2.05813e-07	Gm26048	-1.90976	0.00764818	AC122428.1		3.45219	3.92839e-05	Arrdc1	-1.19308	0.00400627	Prkcb
1.17485	0.00227586	Hkdc1	-0.970455	3.15029e-51	Gm22068		4.37733	0.00590998	Gm38142	-1.92709	0.00548185	Gm29773		3.42054	1.80403e-06	Cd248	-1.19559	0.000763324	Cd9
1.16454	8.14239e-05	Slc5a12	-0.970522	1.00767e-14	Mif		4.37211	0.00690915	Gm43751	-1.92879	0.0060713	AC154636.1		3.39882	0.000170736	Itgb1bp2	-1.19916	4.77156e-05	Gapdh
1.15293	2.75043e-05	Gm6211	-0.970845	8.04956e-06	Pde1c		4.35666	0.0066374	Cep41	-1.93032	0.000112433	Wdr89		3.38683	2.84651e-05	Ccdc62	-1.19927	0.00373202	Lrp8
1.1516	1.54307e-09	Rpl31-ps5	-0.97093	0.00035817	Colgalt2		4.33592	0.00650439	Gm38299	-1.93859	0.00559713	Ndufaf2		3.38465	0.000718348	Perm1	-1.19934	3.42403e-21	Lars2
1.15142	0.000795053	AC156802.2	-0.971974	0.00310253	Grin2d		4.32433	0.00435482	Ifi209	-1.94046	0.00509163	Gm23428		3.35755	0.0030573	Yes1	-1.20305	0.00238874	Gm21399
1.14617	0.00617001	Podn	-0.972137	1.72545e-07	Pth1r		4.30845	0.000294937	Gm43113	-1.94389	0.00433452	Gm12867		3.34061	7.7457e-05	Uprt	-1.20481	1.89531e-10	Gm26825
1.14487	4.71197e-06	Gm28905	-0.974088	0.00059198	Psat1		4.30325	0.000426749	Gm42913	-1.94568	0.00994018	Gm43794		3.33804	0.000392538	Rab29	-1.20541	0.00938257	Gm11539
1.14398	0.000183384	Kif23	-0.974587	0.000143217	Cav2		4.29249	0.0010903	Gm44829	-1.94595	0.00628007	Gm10532		3.30611	0.000771403	Zcchc3	-1.20883	1.14506e-18	Gm26461
1.13874	1.12585e-07	C1rb	-0.975525	7.39934e-29	Gm22220		4.29126	0.00564131	Gm37332	-1.94804	0.00160534	Gm24198		3.29389	0.0008824	Nat8f4	-1.21181	0.00666554	Sap18b
1.1324	7.17865e-08	Xlr4c	-0.975693	4.62637e-10	Smim12		4.27661	0.00112676	Hus1b	-1.95613	0.00512487	Gm38392		3.2935	8.85627e-05	AC121793.2	-1.21212	0.00742674	Caly
1.13135	2.55762e-09	Dpp4	-0.97624	1.14716e-05	C030037D09Rik		4.27308	0.000812482	Tmem255a	-1.9571	0.00629625	Baalc		3.28507	0.00825437	Myof	-1.21578	0.00472317	Gm12009
1.13063	9.56019e-08	Gm29282	-0.976402	1.13972e-05	Endod1		4.24391	0.00203481	Gm29395	-1.95991	0.00985646	Tmeff2		3.26402	0.00860267	Gm29113	-1.21795	7.16487e-10	Gm8355
1.12249	2.00247e-06	1700048O20Rik	-0.97713	2.13015e-05	Mrgpre		4.23794	0.000416669	Zfp287	-1.9688	0.00921202	Chn1		3.24227	0.000997079	Zfp697	-1.21936	0.00514287	Rpl9
1.1198	1.20405e-06	Spa17	-0.977283	3.38344e-38	Cfl1		4.22962	0.000782495	Txnl4b	-1.97043	0.00536019	Gm43547		3.2378	0.0073105	Hpgds	-1.22531	0.00929318	Rpl4
1.11847	0.00010075	Gm26772	-0.977602	7.27461e-06	Gm45768		4.22665	0.00922437	Gm29170	-1.97186	0.00932774	D930028M14Rik		3.23539	0.000695409	Gm42633	-1.22772	0.0047429	Gm43909
1.09907	4.03526e-07	C3ar1	-0.980886	4.14444e-06	Tmem163		4.21137	0.00270901	Loxl4	-1.97446	0.000470433	Gm7308		3.21339	0.000946748	Gm43010	-1.2289	0.00565975	Gm2225
1.09706	1.68239e-05	Gm44284	-0.981003	2.61132e-05	Kif6		4.20764	0.000397329	Olfr173	-1.97589	0.00786763	Npy		3.19399	0.00235713	Ddx20	-1.23071	4.97897e-10	Gm6210
1.09293	8.59198e-12	Gm26301	-0.982516	6.83388e-54	Gm22513		4.20545	3.15083e-05	Gm5341	-1.97592	0.00215876	Csmd3		3.18335	0.000234478	Unc13d	-1.23231	0.00536303	Gm22358
1.09258	0.000345562	Neat1	-0.982629	5.14835e-06	Gm10605		4.19422	0.00539446	Slc4a4	-1.99839	0.00100812	Chn1os1		3.14504	0.000611684	Abi3bp	-1.23444	0.00328865	Iqsec3
1.09107	5.62235e-09	Xlr3d-ps	-0.982826	1.83666e-14	Adprh		4.1774	0.00162766	AC114002.2	-1.9992	0.00103181	Gm13436		3.10645	0.000197909	4632415L05Rik	-1.23634	0.00917115	Gucy1a2
1.08554	5.18942e-07	A830009L08Rik	-0.985208	5.07848e-06	Gm17141		4.17361	0.00590771	Trim42	-2.00613	0.00082589	Rpl18-ps2		3.09954	0.00461758	Sema3d	-1.23812	5.79142e-11	Gm15459
1.0849	1.02606e-07	Gm45295	-0.987111	4.28947e-07	Eif1ax		4.16636	0.000904684	Plk1	-2.02355	0.000468685	Gm15427		3.08438	0.000243618	Cdh24	-1.2394	6.94164e-07	Gm1848
1.08039	9.48196e-07	Gm28800	-0.987283	6.94805e-18	Ndufa4		4.15253	0.00345737	Chil5	-2.02588	0.00364833	Cxx1b		3.08375	0.00867652	Zfp30	-1.24066	0.000332617	Selenow
1.07573	2.08943e-05	Tfeb	-0.987399	0.00630453	Spry4		4.11386	0.00576641	AC139941.2	-2.03891	0.00655191	Calm3		3.08282	0.000192667	CT010486.2	-1.24217	1.10413e-13	Gm26444
1.0688	4.25097e-08	4930578I07Rik	-0.987532	7.89167e-06	Gm26700		4.11136	0.00462973	Slc25a32	-2.04112	0.00420852	BC028528		3.07838	0.00423359	Dscam	-1.24354	8.33903e-08	Gm10123
1.06103	0.000487037	Mycbpap	-0.987924	3.94162e-07	Gm4076		4.10865	0.000108499	AC132332.1	-2.04157	3.47625e-05	Gm26880		3.07837	4.72289e-08	Gm13052	-1.24544	0.00947052	Tesc
1.05585	2.28911e-05	Gm43364	-0.987988	4.97363e-10	Sowaha		4.10777	6.33002e-05	Csrp2	-2.04799	0.0049468	Snrpn		3.07699	1.99052e-05	AC160391.1	-1.24617	0.000648094	AC156560.1
1.05517	0.00907143	AC140338.1	-0.989087	8.91368e-12	Apoe		4.10498	0.000357746	Sh3d21	-2.0559	0.00268916	Mir3060		3.0667	0.000997079	Arg1	-1.24806	0.00595704	AC154231.4
1.05202	0.00256897	Etnk2	-0.989176	3.32667e-05	Cmpk2		4.09156	0.000416669	Kif15	-2.07098	0.00564131	Spcs1		3.05767	2.00416e-06	Tnfsfm13	-1.2525	0.00592332	Gm10060
1.04836	0.00112983	B4galnt3	-0.990277	2.22593e-52	Rnu1a1		4.06195	0.000390961	Txk	-2.07988	0.000815641	Snora23		3.05306	0.000132302	Gm28180	-1.25437	0.00408306	Gm12350
1.04681	2.72656e-07	Gm17751	-0.991111	2.05179e-17	Cnih1		4.06073	0.00674253	Tnfsf8	-2.08009	0.000527087	Gm38393		3.04231	0.000733591	AC116395.1	-1.25452	0.00720669	Tceal3
1.04618	0.00100225	Galnt12	-0.991733	4.77243e-09	Atg101		4.05872	0.00104241	Smyd4	-2.08103	0.000401131	Bzw1		3.03361	5.76741e-07	Gm42755	-1.25701	0.000111103	Gm5835
1.04527	1.72066e-07	Xlr4b	-0.99304	9.51949e-07	Psmg3		4.05323	6.4215e-05	Rad51b	-2.08491	0.00105349	CT025624.2		3.03066	0.00215499	Itpr2	-1.25805	0.00801259	Gm15920
1.04364	7.42973e-06	Papln	-0.993106	5.15231e-06	Foxo4		4.01766	0.00059141	Tgfb1i1	-2.09075	0.00205921	Uqcrb		3.03051	0.00154492	Gm2464	-1.25873	0.000345243	mt-Nd4l
1.04289	2.2505e-06	Inpp5d	-0.993179	1.61071e-07	Bhlhe40		3.99596	0.00392049	Tex9	-2.09349	0.00164511	Gm6368		3.01316	0.0030573	Rab7b	-1.25937	0.00825437	Gm17409
1.03259	1.30753e-05	Slc40a1	-0.993378	7.08757e-07	Tceal1		3.98812	0.000265574	Gatsl3	-2.09372	0.00351503	Rnf207		3.00571	4.30468e-05	Prkd2	-1.26054	0.000127604	Rpl15
1.03122	0.00129167	Dnmt3l-ps1	-0.994891	1.08427e-05	Lap3		3.95919	0.00344628	Sdcbp2	-2.10107	0.000226948	Gm33051		2.97462	2.61179e-05	1600002H07Rik	-1.26069	0.00281552	Mapk4
1.03102	0.000690589	Gm15943	-0.995852	6.95667e-07	Orai3		3.93538	0.000226948	Plin3	-2.10465	0.00823447	Gm20482		2.96569	2.45497e-05	1700109K24Rik	-1.26114	0.00597287	Mxd3
1.02606	4.61274e-06	Myb	-0.996493	0.00285547	Amotl2		3.92736	2.19608e-06	Spata6	-2.11053	0.00138265	Ldha-ps2		2.96533	0.00193513	Zfp518b	-1.26119	5.79778e-06	Gm7336
1.02493	6.76858e-11	AC132954.2	-0.996521	1.12123e-13	Fau		3.91722	0.000846208	Isg20	-2.11474	0.00178826	Gm10698		2.95825	0.00418116	Gm45644	-1.2656	1.33973e-06	Gm8337
1.01533	9.36392e-07	Gm16121	-0.996577	2.40594e-26	Cnp		3.91609	0.00214155	Cpq	-2.13093	0.00358194	Gm9727		2.92739	0.000143522	Alx4	-1.26623	0.00124653	Gm21981
1.01494	0.00611793	9430038I01Rik	-0.996689	2.84449e-25	Syngr3		3.91084	0.00366829	Nup210l	-2.13179	0.00754508	Arhgef4		2.92065	2.81483e-05	Gm36930	-1.26674	1.45922e-07	Tuba1b
1.01144	0.00251565	Nedd9	-0.997844	3.75018e-13	Leprotl1		3.90752	0.00249787	Pdlim2	-2.14047	0.000999055	Chn1os3		2.91304	0.00119267	Lrmda	-1.26681	0.00477748	Gm24507
1.00865	0.000856105	Sh2d4b	-0.99811	1.81029e-52	Gm24447		3.87213	0.000100677	Gm37619	-2.14173	0.00561048	Gm5763		2.91279	0.00129043	4831440E17Rik	-1.26705	0.00393999	Fgf14
1.00667	0.00623289	Fgd5	-0.998427	7.81202e-29	Gm5844		3.86773	0.00751617	Gimap5	-2.14639	0.00493303	Kcna1		2.90781	0.00443137	Gm37106	-1.26713	0.000302409	Gm10222
1.00613	3.6586e-06	Gm22588	-0.998866	0.000188121	Gm42944		3.86386	0.00683661	Vill	-2.14764	0.00868549	Nop10		2.89726	0.00218193	Lekr1	-1.26778	0.00485988	Fyb
1.00086	4.11893e-07	Notch4	-0.998896	2.48991e-06	Mien1		3.85973	0.00302748	C920006O11Rik	-2.1502	0.00754508	Gm2223		2.89472	0.000175753	Mpg	-1.27019	1.90722e-05	Gm12070
1.00075	2.83523e-06	Trbc2	-1.00027	5.76726e-32	Gm12715		3.81201	0.000299337	AC101875.1	-2.15499	0.00477535	Cstb		2.8896	0.000410854	Gm38224	-1.27378	0.00169018	Wee1
1.00047	3.68703e-31	Gm27177	-1.00057	1.04942e-06	Hspa1a		3.79873	0.00254294	Irak3	-2.15542	0.00837255	Lgalsl		2.87511	5.65672e-05	Gm37289	-1.27512	0.00588718	Gm12709
0.998151	3.36039e-06	Mir133c	-1.00058	9.57236e-14	Pcdhga1		3.79797	0.00109031	Gm42521	-2.15668	0.00229151	Rps19		2.87259	3.04248e-05	Gm43009	-1.27622	0.0022353	Gm9385
0.995481	6.59414e-06	Vmn2r-ps88	-1.0028	8.37923e-23	Gm13456		3.7964	0.000330665	Pgap3	-2.17531	0.00617151	AC163350.2		2.87135	2.92126e-06	Zfp113	-1.2781	0.00769872	Sco1
0.99295	1.40231e-05	Gm44068	-1.00346	0.00302245	AC153494.1		3.79054	2.95647e-05	CT009713.2	-2.19161	0.00647031	Hddc2		2.85074	0.00667624	Klrg2	-1.27891	0.00282948	Snord22
0.9894	1.66138e-31	Gm16867	-1.00547	5.98871e-08	Mt2		3.78274	0.00359546	Ccdc181	-2.19288	0.00500733	Gm17196		2.85061	1.30307e-05	Gm44953	-1.28196	1.20317e-06	Gm5559
0.982063	3.22843e-06	Anxa4	-1.00567	0.000556701	Dcaf12l1		3.77624	0.00227241	Ccdc125	-2.19389	0.0020135	Gm29247		2.84451	0.0084302	Rrm1	-1.28221	0.00680033	Gap43
0.981398	1.17079e-05	Clcf1	-1.00689	2.14552e-06	Hebp2		3.76668	0.00175309	Riox1	-2.19524	0.00475677	Gm26641		2.82414	2.15537e-05	Rhoj	-1.28409	0.00495382	Pqlc1
0.980315	1.86681e-06	Aspg	-1.00752	7.89048e-47	Syp		3.74096	0.00186251	Cldn12	-2.20139	0.00132017	Rasl11b		2.82255	6.90756e-08	Zfp708	-1.29391	0.00767549	Sec61b
0.975146	0.0024359	Cyp4f16	-1.00779	2.09929e-53	Gm24305		3.74033	0.000119494	Zfp566	-2.20455	0.000634745	Cd9-ps		2.80936	2.65106e-07	Gm16166	-1.29444	3.22993e-07	Aldoa
0.969486	0.000536057	9630041A04Rik	-1.01313	1.50424e-54	Rn7sk		3.73556	0.000887229	AC120555.1	-2.22102	0.000926429	Gm9830		2.80858	0.00092567	2810039B14Rik	-1.2949	0.000941708	Slc6a11
0.967129	4.13733e-05	Zranb3	-1.01575	1.38584e-17	Cxx1b		3.73079	5.50692e-06	Gm15613	-2.23991	0.00285121	Ttc9b		2.80392	0.0022353	Gm2136	-1.29535	0.00500163	Slc4a5
0.960359	0.000357846	Naprt	-1.01679	1.263e-06	Ppcs		3.7105	0.0049468	4921508M14Rik	-2.24092	0.00153179	mt-Nd1		2.79821	2.58306e-05	Card9	-1.29842	8.97095e-06	Prn
0.95545	6.7646e-08	Efcab9	-1.01732	2.4757e-11	Extl2		3.7056	0.00414112	Oip5	-2.24879	0.00157725	Gm23548		2.79351	0.00350017	Rad51d	-1.30062	0.00635198	Zfp524
0.953799	3.00196e-09	1700023H06Rik	-1.01763	3.1036e-06	Rps27l		3.65639	0.00011398	Ttc30a1	-2.24945	0.000716559	Gm10222		2.79181	0.00274617	Zfp341	-1.31037	0.000669375	Rpl9-ps6
0.946534	0.000116723	Col11a2	-1.01774	2.30282e-55	Gm25911		3.63876	0.000183648	Gm16725	-2.2542	0.00459327	Mdh1		2.78657	0.00750557	Polr3g	-1.31251	0.00604031	Suv39h2
0.945902	9.2709e-07	AC152169.2	-1.0197	8.99043e-07	Jun		3.63362	0.00762836	Dnase1l1	-2.25825	0.00105349	Gm23940		2.77694	0.00352208	Gm37894	-1.31822	0.00664191	Rpl14
0.938877	2.6277e-05	CT009765.2	-1.0202	4.70337e-61	Gm22317		3.62405	0.00443347	Gm39139	-2.25973	0.00545143	AC153144.2		2.76844	5.34649e-05	Ifit2	-1.32258	0.00465163	Rps18
0.938252	1.00472e-05	Casp1	-1.0202	1.78251e-07	Gm26778		3.61711	0.000283573	Olfr1421-ps1	-2.26	0.000688349	mt-Nd4l		2.76554	0.000257782	Gm45662	-1.32633	0.000609859	Proscos
0.937514	2.43672e-05	Pappa2	-1.02039	4.32714e-06	Dner		3.60309	0.00986535	Kcna3	-2.26205	0.00340691	Gm44987		2.75819	3.92611e-05	Gm42876	-1.32644	0.00450767	Gm11483
0.937164	0.00492086	Cacna1f	-1.02159	1.93584e-06	Gm44571		3.60037	0.000485731	Gm42782	-2.27104	6.26224e-05	Gm11407		2.75341	7.50696e-11	AC133207.2	-1.32875	0.00423924	Slc25a2
0.935482	3.65698e-05	Gm38081	-1.02323	0.00795902	Gm43024		3.59795	0.00947825	Gm4593	-2.27193	0.00153206	mt-Nd6		2.72809	0.00688452	Tex9	-1.33473	0.0086506	Tmem241
0.935103	3.09253e-05	Gm12047	-1.02332	6.52998e-08	Gltp		3.57775	8.73187e-06	Gm42601	-2.28337	0.00804597	Fgfr1		2.71649	0.000429564	Eogt	-1.33554	0.00205652	Gm10736
0.931428	0.000170557	Gm4081	-1.02492	4.18107e-56	Gm22634		3.51201	0.00366829	Ifi214	-2.28619	0.00423622	Nenf		2.71518	0.000249913	Cenpn	-1.33559	0.00744685	Gm25835
0.93078	0.000144504	Apool	-1.02518	1.66354e-06	Pcdhb3		3.51101	0.00555165	AC131767.1	-2.295	0.000661912	Gm44089		2.70723	0.00346789	Ammecr1	-1.33707	0.00168109	BC030499
0.929263	0.00222294	AC159282.1	-1.0254	0.00445149	Map3k8		3.50672	0.000245927	Zfp946	-2.30174	0.00255279	Mad2l1		2.70076	1.58648e-05	AC122314.1	-1.33754	0.00514196	Cmss1
0.928537	3.80219e-05	Thsd1	-1.02551	0.00081	Tmem170		3.49562	0.000312842	Ccr6	-2.30568	0.00075303	Dnajc17		2.69116	0.00503447	Gm43032	-1.34032	0.00287459	Gm42742
0.925534	0.00377448	Gm19840	-1.02557	2.41682e-22	Ctsb		3.48163	0.007628	AC124572.1	-2.30981	0.0066374	Osbp2		2.68219	0.00126417	Gpr34	-1.34111	0.00250166	Fmc1
0.922727	6.63108e-06	Arhgap42	-1.02745	3.3614e-09	Emc6		3.47544	0.000673327	Il1rap	-2.31174	0.00724117	Adam1b		2.68054	0.00305363	Gm44850	-1.34191	0.00127096	Gm33023
0.920103	0.00338472	Tnfrsf23	-1.03036	2.49725e-21	Gm31371		3.47102	0.000394545	Cfb	-2.31189	0.00414811	Arl6ip5		2.68027	0.00107134	Masp1	-1.34305	0.0093281	Dbp
0.914801	0.00171018	Gucy2g	-1.03101	2.69757e-06	Ckap4		3.45047	0.00581205	Gm15891	-2.31219	0.00994245	D630045J12Rik		2.679	2.1235e-05	Mrgprx3-ps	-1.34309	0.00365611	Lypd1
0.91108	4.21456e-05	Bves	-1.03159	1.77099e-06	0610009B22Rik		3.43442	0.00177707	Gm36328	-2.32078	0.000982823	mt-Nd4		2.65231	0.0060368	Fbxl12os	-1.34553	3.66904e-05	Gm14760
0.911044	0.000507571	Herc6	-1.03277	7.55074e-09	Cotl1		3.41029	0.0033191	Map3k19	-2.32296	0.0014422	Ndrg4		2.6429	0.00125654	Pcsk9	-1.34621	0.00250763	Elob
0.909661	3.34851e-07	Rxfp2	-1.03316	2.48225e-08	Tceal9		3.38258	4.56062e-05	CT010498.2	-2.32893	0.000485662	1700101I11Rik		2.61595	1.99362e-05	n-R5s58	-1.35009	0.00223983	Snord14c
0.90481	6.88443e-05	Calml4	-1.03394	2.22243e-15	Tgoln1		3.37837	0.00564131	Gm38378	-2.3295	0.000133099	mt-Atp6		2.61203	0.000608934	Cyp2d22	-1.35017	0.00377269	Gm8974
0.904575	0.0057638	D030068K23Rik	-1.03539	2.77881e-10	Camk2n2		3.37835	0.00564131	Gm37513	-2.33916	0.00228361	Gm7390		2.61058	0.000631251	Gm45604	-1.35127	0.00212979	4930533K18Rik
0.903349	2.67164e-05	Il12a	-1.03741	1.52667e-46	Hsp90aa1		3.3578	0.00280997	Gpr4	-2.34748	0.00249808	S100g		2.6062	0.0055047	Gsta3	-1.35277	0.00356922	Uqcrb
0.902005	0.000442442	Gm45548	-1.03828	2.89687e-11	Ubqln2		3.35599	2.78742e-05	Gm25558	-2.35107	0.000843246	Cacna1e		2.59159	0.000701262	Gm20692	-1.35568	0.000728052	Pcdhga3
			-1.03939	2.30337e-06	S1pr5		3.35113	0.00502995	AC159193.1	-2.3535	0.000110111	Gm10925		2.58812	0.000585961	Tesmin	-1.35972	0.0073318	Lrrc19
			-1.03965	3.19982e-15	Dnajb9		3.34999	0.000782598	Oprm1	-2.35473	0.00718456	Gm45345		2.57455	0.00396557	Gm17213	-1.35996	0.00487702	Rab3a
			-1.0409	2.14893e-09	Pcp4		3.33209	0.00120675	Gm20547	-2.36569	0.00793875	Selenom		2.56963	3.03585e-06	Gm45356	-1.36027	0.00011548	Zfp935
			-1.04516	5.54982e-30	Tpi1		3.27165	0.00532442	Gm3716	-2.37024	0.00297778	Ppp1r1a		2.55216	0.00133275	Gm43119	-1.36159	0.00427627	Mea1
			-1.04596	6.4413e-15	Gm24245		3.23654	0.0085644	Aanat	-2.37137	0.00727147	Smim26		2.53639	4.6535e-06	Tnfsf13	-1.36331	2.53468e-05	Gm12537
			-1.04635	2.42408e-05	A730020E08Rik		3.23209	0.00596776	Gm19078	-2.39422	0.00280997	Sybu		2.5354	0.00755333	Adgrb3	-1.36861	3.53157e-05	Gm13341
			-1.04708	1.1199e-10	Tmem97		3.19724	0.000426749	Gm22322	-2.39439	9.96893e-05	mt-Co1		2.53266	0.00802193	5930409G06Rik	-1.36936	0.00284089	Ndufa12
			-1.05124	5.0594e-05	Tmem47		3.18935	0.00813484	Cercam	-2.40411	0.00564131	mt-Nd2		2.52687	0.00114459	Gm27209	-1.37036	0.00454224	Rps10
			-1.05463	0.00011366	Syt9		3.18887	0.00861417	A730015C16Rik	-2.40477	0.00241603	Romo1		2.51296	6.53373e-05	Gm45193	-1.37557	0.000841628	Dclk3
			-1.05481	5.41409e-09	Gm15575		3.17178	0.00768005	Zfp36l3	-2.40803	0.00304326	Chchd10		2.50491	3.5117e-05	Gm11199	-1.37559	0.000654884	Sema4f
			-1.05526	6.20266e-22	Tubb2a		3.12697	0.00482752	Gm13778	-2.41216	9.89819e-05	Gm29216		2.50381	0.00116383	Lig4	-1.37759	9.42032e-05	Slc25a4
			-1.05526	2.42523e-07	Tmem160		3.12391	0.00111455	C920009B18Rik	-2.43012	2.20046e-05	mt-Ts1		2.50252	2.16743e-08	Gm26983	-1.38307	0.0028763	Mif
			-1.05707	0.00036223	Gm13268		3.12127	0.00328229	Nmnat3	-2.43312	4.09859e-06	mt-Rnr2		2.49647	0.00104898	Pir	-1.38314	0.00186867	St8sia5
			-1.05854	3.20668e-12	Gm10076		3.10918	0.00222591	Ccl12	-2.43441	0.000997357	Map1lc3a		2.47736	7.41656e-05	Gm266	-1.38351	0.00183411	Gm45133
			-1.05891	8.32473e-21	Ndufc2		3.10779	0.000794614	Gm15481	-2.43567	0.000226948	Tubb4b-ps1		2.47693	0.000989206	Eci2	-1.38476	0.000231206	Rpl37
			-1.05987	1.61606e-32	Pgam1		3.0847	0.00391034	Gm37090	-2.43786	0.000766112	9130024F11Rik		2.47432	0.00123357	Gm45698	-1.38507	0.00285114	Pcdha11
			-1.06765	0.00616771	Mme		3.06923	0.00747589	Gm38223	-2.44545	2.52075e-06	mt-Rnr1		2.45562	0.00755869	Gm43413	-1.38596	0.000516979	Gm7666
			-1.06825	2.86832e-13	Cisd1		3.0589	0.000391538	Gm12808	-2.44683	0.00683661	Fam78a		2.45443	0.00939701	Mpp1	-1.3865	0.00125043	Tpi-rs11
			-1.06928	1.88569e-07	Airn		3.04834	0.0080029	Gm37655	-2.44948	0.000955002	Neurod6		2.44098	0.00528166	2900018N21Rik	-1.38802	1.36506e-06	mt-Ts1
			-1.06932	0.0015189	Gm37069		3.04283	0.00786048	Gm17219	-2.45045	0.00359546	Sla2		2.44025	1.29218e-05	Gm9972	-1.39045	0.000655558	Snord14e
			-1.06995	2.13221e-05	Rnf128		3.03519	0.00832166	Gm9673	-2.45048	0.000181609	mt-Co3		2.43894	0.00126084	Man1a	-1.39108	2.01249e-05	Gm12671
			-1.07127	4.13658e-05	Sh2b2		2.98619	0.000641367	1700071G01Rik	-2.45127	0.000181097	Gm28437		2.431	7.87215e-05	Slc51a	-1.39961	0.00050355	Ak4
			-1.07142	1.74739e-11	C1galt1c1		2.97667	0.00166373	Gm43964	-2.4543	6.56622e-05	Gm13340		2.42975	0.00665566	Ttc32	-1.40077	1.16878e-07	Ubb
			-1.07262	0.000139651	Phf13		2.97425	7.92476e-05	AC117236.1	-2.45661	0.000202679	Gng3		2.42285	5.34649e-05	Gm34599	-1.40439	0.000393341	Rpl7a
			-1.0733	4.15068e-07	Gfap		2.96683	0.00977464	AC160962.1	-2.45899	0.00328229	AC154759.1		2.40936	0.000205315	Abcb4	-1.40671	0.00775214	Emc7
			-1.07474	8.29978e-16	Slc25a5		2.95641	0.00108977	Gm26751	-2.46026	0.00041929	Gm28439		2.4087	0.00100001	Ovol1	-1.40734	0.000546536	Fam102b
			-1.07849	1.10784e-10	Gm6180		2.92925	0.00808875	Ildr1	-2.46138	4.6195e-05	Gm20594		2.40841	0.000221636	9430025C20Rik	-1.40785	0.000307933	Rpl38
			-1.07865	1.25462e-07	Gm6044		2.92232	7.93534e-05	Ttc30a2	-2.47706	0.000112313	Gm3145		2.40156	0.00019698	AW822252	-1.40943	0.000835831	Gja1
			-1.07892	2.49119e-08	Diras1		2.90155	0.00639564	Nudt14	-2.49157	0.00109807	Gm18646		2.39307	0.0015024	Mpp7	-1.41195	0.00597287	Zfp964
			-1.08081	1.41268e-07	Csrnp1		2.89181	0.00227241	Gm45091	-2.49803	0.00174472	Sapcd1		2.38895	0.00100145	CT009754.9	-1.41319	2.39926e-06	Gm12033
			-1.08113	0.000378711	Sox2		2.89031	0.00354428	Tll2	-2.50527	0.00177785	Nme3		2.37571	0.00351109	Cnmd	-1.41537	1.30516e-05	Gm13340
			-1.08323	2.60207e-11	Klf16		2.88215	4.6195e-05	Gm23266	-2.5062	4.03587e-05	Gm16069		2.36173	0.000340807	Gm33819	-1.41563	0.0018725	Ttc39a
			-1.08327	4.26493e-07	Sec61b		2.87708	0.000391538	Gm43040	-2.50727	0.00782799	Tpi1		2.35792	0.00278101	Poc1b	-1.41701	0.000511929	Zbed5
			-1.08341	5.70254e-21	Tubb2b		2.86286	0.00634777	Gm25561	-2.51095	0.000125028	mt-Nd5		2.35388	0.000501489	Gm26549	-1.4175	0.00032858	Gm9794
			-1.08535	2.19779e-08	Gm45441		2.86184	0.00932806	Efcab9	-2.51164	0.0027075	Gm14703		2.34665	0.000649324	Slc25a35	-1.41775	0.00210513	Kbtbd6
			-1.08574	2.13197e-07	Gm20797		2.82938	0.00184704	Gm28989	-2.51237	0.00860899	Cdkl4		2.33489	0.00699353	Rbm15b	-1.41822	0.00110701	Tdpx-ps1
			-1.08656	3.7674e-41	Thy1		2.80113	0.00482677	Gm12504	-2.52019	0.00318746	Tmem254a		2.32968	1.76019e-05	Clic5	-1.41829	0.0018586	G630016G05Rik
			-1.08669	6.79049e-07	Rfk		2.79902	0.00590998	Batf2	-2.52102	0.00751617	Kcnip2		2.32221	4.28469e-07	Gm5552	-1.42077	0.00882647	Grasp
			-1.08718	1.37805e-20	Gng3		2.77835	0.00297778	Gm5141	-2.52945	4.18364e-05	Gm13339		2.31992	0.0043994	Itgb3	-1.42135	0.000490578	Gm7324
			-1.08777	7.40239e-84	Gm24187		2.72916	0.00273341	Hacd1	-2.53208	0.00482597	Pard6a		2.31668	0.000230479	Gpr63	-1.42592	0.00200456	5430420F09Rik
			-1.08858	1.74158e-07	Cenpj		2.72828	0.00249808	Soat2	-2.53549	0.00724163	Nr4a2		2.31624	0.000511929	Itgad	-1.42761	0.00638007	Arf3
			-1.09306	1.08537e-46	Bsg		2.72266	0.00909766	AC133650.1	-2.53896	0.00872164	Gm43545		2.31311	0.000195583	Gm18343	-1.42856	0.00118823	Gm18646
			-1.09349	1.02889e-84	Gm24270		2.68249	0.00549076	Gm20412	-2.54196	0.00994605	Brms1		2.31009	2.20949e-06	Clca4b	-1.42879	0.000242465	Cd63-ps
			-1.09451	9.68327e-17	Praf2		2.68168	0.00331432	Gm23084	-2.54506	0.00675609	Prkcg		2.30611	2.97823e-06	Gm44931	-1.42901	0.000285575	Selenok
			-1.09567	0.000282866	Cmtr2		2.64431	0.0060578	Prr15	-2.54844	0.00932806	4930590J08Rik		2.29989	0.000313347	Gm11746	-1.42966	0.00154349	Pcna-ps2
			-1.0965	0.00791018	Gabrg1		2.64108	0.00395563	5330438I03Rik	-2.54985	0.00109715	Gm43480		2.29249	0.00202861	Gp1ba	-1.43037	0.00374027	Mdh1
			-1.0969	0.000425678	Cpne2		2.63766	0.00177707	AC238940.1	-2.5559	0.0079	Tmem242		2.28764	0.000218493	Lurap1l	-1.43203	0.00137525	Rgs17
			-1.09807	5.23463e-10	Gpr135		2.60381	0.000922606	Gm16048	-2.57188	0.00474312	Itgb4		2.24869	3.86374e-07	Cox6a2	-1.43687	0.000231155	AC155241.2
			-1.10186	1.70685e-28	4930467E23Rik		2.59948	0.00401192	Zfp39	-2.57465	0.00293843	Gm45873		2.24455	1.61635e-05	Sema3e	-1.44028	1.68071e-10	Gm26804
			-1.10333	7.67263e-05	Olfr1417		2.58997	0.00109807	Klhdc1	-2.57858	0.00451711	Pim2		2.24034	6.32877e-11	Gm25241	-1.44172	1.38972e-26	AC156953.1
			-1.10368	1.27978e-07	AC124739.5		2.54569	0.00151035	Gm16214	-2.58458	0.00183918	Mt3		2.23092	0.000586649	Gdap1l1	-1.4423	0.00168571	Mctp1
			-1.10671	7.89036e-13	Bag1		2.51527	0.00131424	Ttc30b	-2.59573	0.00751617	2010320M18Rik		2.21604	0.00767028	Gm2735	-1.44238	0.000574899	Ywhah
			-1.10678	8.05225e-08	Klhdc7b		2.4829	0.00973304	Gm14335	-2.59816	0.00207636	Sms-ps		2.21248	0.00154569	Spata9	-1.44493	6.78321e-06	Gm10359
			-1.10876	6.36921e-08	Hspa1b		2.45013	0.00851766	4930426L09Rik	-2.59828	0.00483101	Atp1a3		2.20884	0.00126505	4921507P07Rik	-1.44761	0.000745529	Bri3
			-1.1097	0.00163705	Fat4		2.43437	0.001424	Hmgb1-ps8	-2.59958	0.00829817	9430087J23Rik		2.20774	0.00244801	Chtf18	-1.44782	7.07127e-05	Rpl37rt
			-1.11092	2.68832e-07	Gm16123		2.41952	0.0093206	Gm26874	-2.60063	0.0027075	Gm16349		2.19771	0.000125905	Klhl32	-1.4499	0.00342777	Gm28995
			-1.11188	2.67068e-06	Enpp4		2.39373	0.00981704	Gm8051	-2.60377	0.00994245	9430092D12Rik		2.19383	0.000809839	AC187103.2	-1.45137	6.60924e-05	Gm13436
			-1.1122	2.90422e-16	Elob		2.37593	0.00564131	Gm14038	-2.60676	0.00818806	Smyd2		2.19356	0.000146578	Mlkl	-1.45421	5.15468e-05	mt-Co2
			-1.11252	3.00698e-23	Cxx1a		2.3712	0.00409651	CT030182.3	-2.60828	0.00173714	Gm336		2.18897	0.00452161	Gm45737	-1.45528	1.27869e-30	Rn7s6
			-1.11367	0.0043845	Dpyd		2.36958	0.0014473	Gm27468	-2.62637	0.000361316	Gclm		2.18878	5.4471e-05	Coa6	-1.45585	4.94068e-05	Gm28661
			-1.11494	5.94362e-80	Gm25679		2.3657	0.0051543	AC151901.1	-2.62644	0.00197932	0610009B22Rik		2.18366	0.00210311	Slc22a13b-ps	-1.4607	3.81369e-09	Gm1821
			-1.11496	5.76829e-06	Adra2c		2.35133	0.00387736	Gm22390	-2.63317	0.00627838	Egr1		2.17623	4.4389e-05	AC117689.1	-1.46172	1.75561e-29	AC157822.2
			-1.11561	1.5825e-07	Mfsd9		2.33883	0.00151561	Gm26528	-2.63706	0.00716591	Gm24630		2.17607	3.42873e-05	Gm37543	-1.46173	1.6279e-34	Rn7s2
			-1.11635	9.17545e-09	Ccdc184		2.3281	0.00285121	Gm23759	-2.64888	3.02832e-05	Gm11223		2.16222	1.71179e-05	4930593A02Rik	-1.46373	0.0012817	NA
			-1.11644	0.00389598	Scml4		2.31145	0.00384374	Gm16540	-2.64918	8.23215e-05	mt-Cytb		2.15829	2.58213e-05	Gm29135	-1.4658	0.000735228	Epha10
			-1.11768	2.98335e-30	Fth1		2.29723	0.00898337	Wdr38	-2.667	0.00180622	Psma4		2.15251	0.000705581	Rp2	-1.4677	1.3074e-34	Rn7s1
			-1.1192	6.79275e-05	Sik1		2.27993	0.008041	H2-DMb2	-2.67447	7.3345e-05	Tceal6		2.14902	0.00343554	Gm16054	-1.46779	1.44949e-29	AC099934.2
			-1.11991	1.23568e-27	Dynll2		2.24141	0.00898337	Gm23656	-2.68191	0.000361316	Gm28778		2.14815	0.000195743	AC164624.1	-1.46792	0.000449243	Rpl18-ps2
			-1.12115	2.23236e-07	Ephx1		2.23204	0.00115566	Gm4525	-2.68964	0.00156268	1700030C10Rik		2.14092	0.000912831	Acsl5	-1.47074	0.00396816	Zswim1
			-1.12166	2.04305e-29	Gm15319		2.22656	0.00922437	Wnt16	-2.69572	9.86231e-05	Gm35857		2.13451	0.00757687	Gm44907	-1.4739	5.98654e-06	mt-Co1
			-1.12168	2.74603e-81	Gm26444		2.22332	0.00418317	Lyplal1	-2.69658	0.00502995	Dpp6		2.12836	8.88374e-07	Gm14198	-1.475	0.000381664	Hcfc1r1
			-1.12315	2.0479e-08	AC241593.2		2.21968	0.00321446	Folr2	-2.70289	0.00144112	Tmem254b		2.10493	2.3059e-06	Clca4c-ps	-1.47707	0.00948938	Aimp1
			-1.12495	1.38737e-15	Chchd10		2.21252	0.00625366	Pon1	-2.71555	0.00282344	Snrpb2		2.10065	3.44546e-05	Gm35066	-1.47731	0.000412947	Pdcd5-ps
			-1.12506	0.00745305	Adgrg1		2.2095	0.0038623	Mir669n	-2.71694	0.00674997	Gm45059		2.0994	0.000225666	AC153569.1	-1.47824	0.000234478	Rps26
			-1.12599	8.50559e-15	Jund		2.20466	0.00740957	Gm43412	-2.71696	0.00628007	Spryd7		2.09625	1.62762e-06	AC122539.1	-1.47957	0.000985094	mt-Nd1
			-1.12882	9.49934e-28	Selenok		2.18925	0.00732361	Tmem52	-2.7183	0.000312842	AC121965.1		2.09576	0.000102349	Ccdc7a	-1.48077	0.000186839	Cd9-ps
			-1.13008	3.94933e-08	Npas1		2.1762	0.00801796	Gm37317	-2.72065	0.00862308	Gm16712		2.0765	0.000471453	Gm29488	-1.48636	0.000253252	Sept6
			-1.1301	1.419e-07	Marcksl1		2.16552	0.00500733	Gm17944	-2.72386	0.00109257	Gm26132		2.06832	0.000218346	AC144410.1	-1.48881	0.000950848	Tmem42
			-1.1369	1.8919e-08	Sox1		2.16041	0.0015324	Gm1966	-2.73277	8.55477e-05	AC164624.1		2.06458	2.80206e-05	Mir1931	-1.49681	0.00014787	Chl1
			-1.13697	3.58838e-08	Rpa2		2.1195	0.00927886	Gm16897	-2.74382	0.00568072	Sema7a		2.06431	5.66793e-05	Gm10702	-1.49801	0.000374643	Cebpzos
			-1.1403	2.84e-12	Gm8337		2.0947	0.00711301	Zfp59	-2.76352	0.00699589	Gm36445		2.04438	0.000249359	Zfp202	-1.50258	2.42162e-06	Mir3076
			-1.14128	7.86817e-09	Gm37292		2.09218	0.00959628	AC122273.1	-2.76484	0.00359546	Olig1		2.0438	0.00807772	Rab37	-1.50392	0.000223097	CT009504.1
			-1.14385	5.90151e-91	Gm23935		2.09206	0.00461261	Gm24161	-2.77279	0.00207295	Sptbn4		2.04299	0.00127096	Gm12656	-1.50606	0.000376191	Gm12036
			-1.14461	0.000690128	Plppr1		2.06388	0.00862865	Phf11b	-2.7744	9.15195e-05	Eef1a2		2.04135	4.27682e-06	Gm16984	-1.5065	0.00505617	Atp1b1
			-1.14543	8.77118e-09	Scd1		2.06332	0.00482656	Gm14167	-2.77567	2.27095e-05	Gm28661		2.03703	0.00791845	2810021J22Rik	-1.50651	0.000263714	Gm3086
			-1.14679	3.16791e-05	Btg2		2.03245	0.00994245	AB124611	-2.77785	2.27095e-05	mt-Co2		2.03473	0.00106905	Ackr4	-1.51004	0.00173556	Apex1
			-1.14729	0.000833102	Tox2		1.9908	0.000955002	Anapc15-ps	-2.79009	0.000115226	Selenow		2.02968	0.000632727	Flicr	-1.51027	0.000694791	Pcdhb8
			-1.14738	8.10216e-07	Plekhg3		1.97945	0.00871297	Gm17160	-2.79998	0.00861417	Ccdc149		2.0233	0.000495009	Tgfb1i1	-1.51037	0.000151168	Vat1l
			-1.14794	0.00874288	Dlx6		1.92825	9.89819e-05	Gm22951	-2.80306	2.17773e-05	Tceal3		2.00396	8.2907e-06	Gm14427	-1.51091	0.000228688	Gm37672
			-1.15004	2.32426e-20	NA		1.91314	0.00580474	Gm26714	-2.80375	0.000954526	Prrt1		1.98932	0.000323515	CT010478.3	-1.51226	5.83901e-26	AC157822.1
			-1.15024	0.00377921	Igsf11		1.8867	0.00374129	Gm9364	-2.80667	0.00571365	CT009718.3		1.98806	0.00011765	Ptprr	-1.51262	4.75719e-05	Ppp2r1a
			-1.15243	1.2798e-08	Gm10073		1.84089	0.00959249	Gm28375	-2.80821	0.000418546	Sucla2		1.98318	0.00349507	Gria2	-1.51325	0.00298725	Mmp17
			-1.15381	1.96253e-10	H1f0		1.83129	0.00969752	Gm22790	-2.81025	0.00195896	Gm38140		1.97827	0.00480834	4933404O12Rik	-1.51664	3.39225e-26	AC099934.1
			-1.15389	2.83029e-11	Baiap3		1.65274	0.00848589	Gm22573	-2.81105	1.00375e-05	Gm13341		1.97533	0.00100145	Gm14930	-1.51727	0.00581939	Gm45416
			-1.15503	1.23865e-08	mt-Atp8		1.43055	0.00994245	Gm22394	-2.81295	0.000554713	Atp5e		1.96957	0.00152481	Gm42608	-1.51972	1.86964e-06	Gm29216
			-1.15744	2.78197e-06	Klhl1					-2.82499	0.000955002	Pcdh7		1.96669	4.70015e-10	Gm8399	-1.51995	0.000154563	Apoe
			-1.15877	3.65762e-15	Junb					-2.82868	0.00733731	1110008F13Rik		1.9577	6.54032e-06	Gm43593	-1.52157	0.000603204	Gm10545
			-1.16047	5.29894e-120	Lars2					-2.83404	4.18364e-05	Pcp4		1.95494	0.00930399	Anapc15	-1.52195	0.000439363	Elmod1
			-1.16321	5.43934e-21	Arl6ip1					-2.83407	0.00138013	Tmem254c		1.9503	0.000114618	Ddc	-1.52232	0.00654079	Hacd2
			-1.16793	4.32011e-09	Nfe2l2					-2.83592	0.00756772	Pes1		1.95011	0.0012339	Fam178b	-1.52432	0.000234478	mt-Nd6
			-1.16827	4.23753e-12	Dbi					-2.83816	0.00683661	Gm12272		1.94737	0.00868793	Gm43795	-1.52556	0.00679	Gm11400
			-1.16848	2.91437e-06	Tmem28					-2.8397	0.00557514	Rell2		1.94599	0.000236852	4930512P04Rik	-1.52651	8.07887e-06	Gm10076
			-1.17164	0.0020444	Olfml2b					-2.84466	0.00288928	Fbxo2		1.94473	0.00975064	Lmnb1	-1.52856	1.4661e-05	Gm28437
			-1.17196	1.33989e-29	Mrfap1					-2.84804	0.00414029	Timm13		1.93839	5.98654e-06	1700042O10Rik	-1.5297	1.4661e-05	mt-Co3
			-1.17267	0.00822933	Alk					-2.85988	0.00660209	Gm17484		1.89269	0.000506657	Gm10629	-1.5339	0.000226281	Oxsm
			-1.17503	4.0108e-13	Degs1					-2.86877	0.00207387	Pyurf		1.89214	0.000130985	AC126673.3	-1.53545	0.000204569	Cacnb2
			-1.17947	0.00022687	Maml2					-2.87479	0.000208715	Gm13187		1.88263	0.00453337	Itih3	-1.53704	5.34649e-05	mt-Nd4
			-1.18142	8.56241e-11	Mid1ip1					-2.89189	2.52075e-06	mt-Atp8		1.87466	0.00216051	Gm15989	-1.53924	0.00261794	Nudt19
			-1.19016	0.00014539	Arl4c					-2.89538	0.00352088	Bricd5		1.87375	3.22993e-07	Snord64	-1.53959	2.54049e-07	Gm13394
			-1.19035	0.000173102	Nhsl1					-2.89617	0.00215568	Mst1		1.86953	0.00542251	Gm23553	-1.54153	0.000249913	Gm42517
			-1.19317	1.13561e-08	Cryab					-2.91063	0.000262822	Bex2		1.86883	0.000192667	Gm12092	-1.54551	0.000310074	Gp1bb
			-1.19386	4.37698e-05	Gng7					-2.91494	0.003933	Gm15712		1.86655	0.000361575	5830418P13Rik	-1.54886	0.00317337	Sept9
			-1.1944	0.00135063	Prkd3					-2.91567	0.0023813	Gm10501		1.86554	1.93669e-05	CT009718.1	-1.55061	0.000481474	Phlda1
			-1.19547	2.82437e-11	Prn					-2.92064	0.0017291	Rasl10a		1.85174	0.00119267	Zfp773	-1.55135	0.000305986	Ptprcap
			-1.19772	2.78854e-12	Sfr1					-2.922	0.00991071	Cdr1		1.85154	0.00935358	Cp	-1.55469	5.94207e-06	Gm28438
			-1.19838	5.9996e-07	Gm15802					-2.9388	0.00369494	Cpe		1.84903	0.00484978	Gm26233	-1.55682	0.000238862	Atp5k
			-1.20107	0.00476822	Rftn1					-2.93912	0.00740957	Esrp2		1.83919	0.00640593	Dennd2d	-1.55724	0.00367633	Jag2
			-1.20399	1.07464e-57	Hsp90ab1					-2.94157	0.00564131	Rpl31-ps24		1.8273	0.00249243	Dtnbos	-1.55726	0.000218974	Icam5
			-1.20643	1.07406e-13	Mfsd5					-2.94796	2.72326e-05	Gm9449		1.82607	1.39293e-05	Gm28064	-1.56116	0.00099602	Ndrg4
			-1.20701	1.86681e-06	Lhfpl3					-2.94975	0.00346234	Mrps23		1.81132	0.000294135	9630013K17Rik	-1.56314	0.00688452	Zfp955b
			-1.21185	7.39621e-05	Vat1l					-2.95056	0.000485662	2410015M20Rik		1.81076	1.60047e-05	E130201H02Rik	-1.57158	0.000282419	Timp4
			-1.2122	2.46801e-33	Gm21119					-2.96266	6.04577e-07	mt-Nd3		1.80631	0.000738677	Gm37356	-1.57539	0.0056655	Ssr2
			-1.21297	1.57154e-40	Itm2b					-2.96288	0.00600997	Rpp25l		1.79524	0.00426627	Spata46	-1.58033	4.57603e-06	mt-Nd3
			-1.21459	7.30169e-10	Gm28438					-2.97119	7.66747e-05	Dnm1		1.78989	0.000391075	Hmga1	-1.58074	0.0083716	Ndufs6
			-1.21678	1.55712e-06	Vat1					-2.97981	0.00214658	Gabarapl1		1.78107	0.00864168	AC123709.1	-1.5815	0.000524709	Mpv17l
			-1.21693	7.3887e-10	mt-Nd3					-2.98148	0.000321567	Gm9755		1.77652	0.000592984	6720482G16Rik	-1.58448	0.00141102	AI464131
			-1.22053	3.29146e-10	Hsd17b11					-2.98744	7.66747e-05	Sdhc		1.76798	0.000506657	Gm37842	-1.587	0.00233569	Cst3
			-1.22075	7.77662e-05	Foxo1					-2.99123	0.00125419	Mydgf		1.76738	0.000163048	2410022M11Rik	-1.59129	0.00423924	Fgfr1
			-1.22349	1.19444e-05	Evpl					-2.99492	0.000637426	Cadm4		1.75325	3.37217e-05	4930556J24Rik	-1.59177	9.80269e-05	AC127224.2
			-1.22476	1.67937e-12	Mtfp1					-2.99511	0.00944643	Sult2b1		1.74864	0.00384796	Efcc1	-1.59181	1.76145e-05	Gm26723
			-1.22481	1.10427e-26	Rabac1					-2.99726	0.0016743	March10		1.74539	0.000213842	Dnase1l1	-1.59728	0.00313575	Cyfip2
			-1.22524	4.90926e-07	Tk1					-3.00178	0.00151561	Gm44012		1.74507	4.26158e-05	Tnfsf12	-1.59763	0.00435936	4930520M14Rik
			-1.23245	0.00511301	Npas3					-3.00375	0.00403531	Rab4a		1.73549	0.000234478	Slc51b	-1.59889	0.00796477	Hmgb1-rs16
			-1.23278	2.54785e-09	Hadh					-3.02196	0.00994245	Olfr110		1.71569	0.00428678	AA386476	-1.60062	0.000293372	Gm43967
			-1.23418	6.07043e-07	Tmem229a					-3.02605	0.000262822	Kctd17		1.70622	0.00435936	Rnf113a2	-1.60469	0.000573501	Fau
			-1.23752	2.5008e-07	Plekhf2					-3.02872	0.000817309	Ormdl3		1.70503	0.00841896	2310069G16Rik	-1.60977	0.000579977	Chic2
			-1.23859	2.8518e-09	Clic4					-3.03075	0.00548962	Rab3b		1.70441	0.00375084	Rslcan18	-1.61312	0.000592984	Gm44327
			-1.23887	2.16141e-20	Nefl					-3.03679	0.00461261	Zfp560		1.70266	0.000124227	4933413J09Rik	-1.61335	0.000860466	Impdh2-ps
			-1.24023	0.000202429	Gm38062					-3.03738	0.00854358	4930520M14Rik		1.70147	0.000497053	Gm10827	-1.61727	0.00837494	Trp53tg5
			-1.24159	3.2931e-06	Pard6b					-3.04154	3.9825e-05	Gm5422		1.69457	0.000459031	4933417D19Rik	-1.62098	1.91293e-06	Gm28439
			-1.24284	0.000259999	Gm43169					-3.04165	0.00408713	Gas2		1.69053	0.00447926	1810024B03Rik	-1.62101	5.67972e-06	Rpl32
			-1.24351	1.76113e-37	Gm6210					-3.0464	0.00189364	Tubb4b		1.6888	0.00106373	Gm19032	-1.62406	0.00199732	AC122901.1
			-1.24405	1.17361e-16	AU041133					-3.05208	0.00614564	5430416N02Rik		1.67785	0.00671754	Ly6g6d	-1.62583	0.000654914	Cxx1c
			-1.24568	5.12495e-08	AC124183.1					-3.05524	0.000431387	Caly		1.66513	0.000553511	Mylpf	-1.62858	0.0030573	Phf13
			-1.24628	2.1312e-08	Sh3bgrl					-3.05551	0.00343636	Dusp28		1.66182	0.00872208	Cyb5rl	-1.6287	5.69146e-06	Tomm6
			-1.24673	5.84993e-10	Atp1b2					-3.05899	0.00607111	Clcn2		1.66134	0.000645072	Ciita	-1.63016	0.000162955	4921524J17Rik
			-1.24707	1.08488e-15	Romo1					-3.06462	0.00399503	Ogdhl		1.65983	0.000122315	Gm12998	-1.63369	6.92881e-05	Gm40466
			-1.25265	6.08988e-13	Thap11					-3.06628	0.00249293	Shf		1.65704	0.00070183	Bfsp2	-1.63464	0.000113531	Gm5587
			-1.25387	2.54776e-11	Atp6v0c-ps1					-3.07796	0.0026388	Gp9		1.6457	4.42471e-05	AC159621.2	-1.64881	7.00259e-05	Rps16-ps2
			-1.254	2.55844e-104	Mir6236					-3.08124	7.66747e-05	Snap25		1.62833	8.88288e-05	C130050O18Rik	-1.65009	0.00246409	Gpr153
			-1.26063	4.38806e-13	9030624G23Rik					-3.08143	0.00675609	Tmem97		1.62617	0.000382895	Gm23207	-1.65061	0.00443094	Rtn2
			-1.26456	0.00202642	Ptpro					-3.08491	0.000682723	Mdfi		1.6204	3.87647e-05	AC158531.1	-1.65135	0.000369216	Cpne5
			-1.26578	1.02646e-09	AC125374.2					-3.08627	0.00478296	Lsm12		1.61926	0.000239535	Mir6539	-1.6528	0.000108754	Gm11605
			-1.26659	2.43509e-33	Itm2c					-3.10332	1.78337e-07	Gm28438		1.61459	9.43691e-05	3830408C21Rik	-1.65803	0.000116827	Med29
			-1.26813	8.25983e-07	Gm44997					-3.10692	0.00786539	2610027K06Rik		1.61108	0.00176808	Gm23656	-1.65817	0.00544667	Ndufa4
			-1.26867	9.61089e-05	Cacng4					-3.11419	0.00240061	Mcf2l		1.60673	0.00215482	Gm28873	-1.66366	8.9656e-05	Alkbh7
			-1.27142	0.00616877	Dock10					-3.12253	0.00660209	Gls2		1.604	5.2305e-05	D830025C05Rik	-1.66411	0.00508558	Pcdhga5
			-1.2717	1.85221e-59	Gm8355					-3.12731	0.00189364	Fez1		1.60141	0.00376881	Matn4	-1.66672	0.00734468	Ndufc2
			-1.27343	4.63317e-05	Nr4a2					-3.13693	0.0029813	Ksr2		1.58371	0.00177952	4930426L09Rik	-1.67675	0.000617075	Cep19
			-1.27438	1.23636e-84	Hspa8					-3.14217	0.00358194	5730409E04Rik		1.57128	0.00012315	Gm26254	-1.67702	1.35461e-06	Gm12231
			-1.27888	0.00756304	Rbms3					-3.14507	0.000637426	Larp7		1.54611	0.00199568	Eva1c	-1.68308	0.000118543	Dnajb7
			-1.28687	3.29146e-10	Galnt3					-3.14678	0.00683661	Acaa2		1.54458	0.00581818	Gm15518	-1.68796	0.000314026	Gm12529
			-1.28688	1.68771e-09	Ifngr1					-3.17485	0.000222848	Carmil2		1.53155	0.000614252	Gm45204	-1.69128	1.04326e-07	Gm12428
			-1.28817	1.85805e-13	Gm23153					-3.17512	0.00776216	Orc6		1.52212	0.000348917	AC101709.1	-1.69157	6.04778e-05	Eef1a2
			-1.2915	2.07546e-11	Tob2					-3.17929	0.0093903	Pde1a		1.50901	0.00183404	Gm16252	-1.69546	0.000439071	Gm43411
			-1.29433	7.76232e-06	A930024N18Rik					-3.18259	0.00150638	Gm14890		1.49721	0.00108035	Gm37171	-1.70167	0.000290753	Mrm3
			-1.29497	4.48838e-11	Gm6368					-3.1908	0.00067439	Gm22583		1.49638	0.000826395	Gm18562	-1.7069	0.000323565	BC029722
			-1.29685	1.33675e-43	Tubb4a					-3.20092	0.000174804	Fam103a1		1.48858	0.00117674	Plek	-1.70712	0.00290676	Btbd19
			-1.29692	9.93422e-73	Gm15459					-3.21091	0.000311868	Mrpl2		1.48137	0.00102756	Spocd1	-1.71255	0.000165699	Rtl10
			-1.30253	6.48249e-11	Ctu1					-3.21384	0.00252159	Fgfr3		1.46529	0.00690256	Ctbp2	-1.71426	0.000179079	Ndufb11
			-1.30307	5.83047e-10	Tunar					-3.21723	0.00424693	Gabra4		1.45313	0.00193513	Mir6415	-1.71668	0.00197842	Dcaf12l1
			-1.30386	3.07426e-10	Dusp1					-3.21942	0.00285121	Gm45716		1.44996	0.00197842	Lama2	-1.72077	3.37578e-05	Gm13872
			-1.30439	1.21946e-13	mt-Ts1					-3.22132	0.000130359	Ndufb6		1.43541	0.00182138	Gm45570	-1.72246	0.000349718	Pcdhgb1
			-1.30462	4.83715e-73	Gm26825					-3.22207	0.0033666	4930579O11Rik		1.42914	0.000554487	Xlr4a	-1.72435	0.00899014	Ica1l
			-1.30799	0.00148163	Parm1					-3.22393	0.00211783	Syt4		1.41543	0.00627045	8430432A02Rik	-1.72585	0.00126505	Efnb2
			-1.31198	4.12397e-06	Gpr165					-3.22835	0.00754508	Zmynd19		1.41369	0.000757753	Gm23233	-1.72857	5.36807e-05	Txn1
			-1.31322	8.06249e-06	Gm19335					-3.24838	0.00890773	A430033K04Rik		1.39893	0.000490915	Gm22370	-1.7287	3.58936e-10	mt-Rnr1
			-1.31773	0.00113258	Gm37121					-3.25343	0.000489166	Dap		1.39701	2.49725e-12	AC158232.1	-1.73254	0.00228652	Faap24
			-1.31966	3.58904e-06	Gm44102					-3.25563	0.000532156	A930005H10Rik		1.39523	0.00378565	AC160972.1	-1.73474	1.20307e-05	Rps28
			-1.32016	4.14305e-07	A630081D01Rik					-3.25624	0.00161475	AC152453.1		1.39172	0.00304897	Gm12571	-1.73505	0.000101595	Fam163b
			-1.3216	2.23561e-15	Ndufb11					-3.25668	0.00873703	Mrpl49		1.39109	0.000443865	Gm16214	-1.73865	6.35571e-05	Uqcc3
			-1.32253	3.12952e-13	Gm9843					-3.2595	0.00012675	Inpp5b		1.3787	0.00129043	Slc41a3	-1.74051	0.000186839	Rpl37a
			-1.32338	2.90122e-05	Lypd1					-3.2763	2.09945e-07	Gp1bb		1.37492	0.000439857	Gm11592	-1.74481	4.04343e-05	Gm3375
			-1.32363	3.65376e-31	Rnasek					-3.28162	0.00540535	Rpp21		1.363	0.00967904	Far2	-1.74495	0.000178906	Wdr83os
			-1.32533	1.42161e-06	Lrrc3					-3.29156	0.00790692	Crym		1.36034	0.00162936	Dpf3	-1.74554	7.35018e-06	Cycs
			-1.32584	1.57445e-07	Slc5a5					-3.29567	0.0027595	Gla		1.3561	0.00732033	Gm16177	-1.74681	0.00103834	Mrps12
			-1.32751	6.6912e-05	Ntn4					-3.29743	0.00555227	Aaas		1.3531	0.00268854	AC155712.1	-1.75009	0.00010001	Myo16
			-1.32767	5.56539e-11	C230034O21Rik					-3.29755	0.000361316	Txndc17		1.34362	0.00300627	Gm17039	-1.7527	0.00632019	1110004E09Rik
			-1.32895	0.00805432	Adamts18					-3.29962	0.000416669	Camk2n2		1.33214	0.00463546	Gm45906	-1.7541	0.00060788	Scx
			-1.33152	4.87703e-09	Usp27x					-3.29983	3.08947e-08	Nrgn		1.33045	0.00420849	Gm43118	-1.75726	0.00380059	6720483E21Rik
			-1.33793	1.44594e-28	Tubb3					-3.309	0.000361316	Gm43513		1.32585	0.00400534	Gm6238	-1.75811	1.81013e-05	mt-Nd2
			-1.33908	3.46314e-10	Cyb5r3					-3.31274	0.00274552	Rasd2		1.3192	0.00674467	Tram1l1	-1.76357	0.00122545	Skp1a
			-1.34264	7.54918e-11	Pvalb					-3.31828	0.00435482	Rpp30		1.31815	0.00514377	Gm22380	-1.76367	0.000121569	Chchd5
			-1.34928	9.5528e-05	Nrp2					-3.31942	0.00458767	Rgs7		1.31686	0.00522153	Hcn1	-1.76582	5.56774e-06	Gm7308
			-1.34946	8.99444e-07	Klhl13					-3.32068	0.000724311	Fgf13		1.31602	0.00841896	Gm13066	-1.76832	3.84408e-11	mt-Rnr2
			-1.35275	0.00475474	Arhgap6					-3.32596	0.00473232	AC154433.1		1.30988	0.000787311	Gm4853	-1.76853	8.28216e-05	Fam20a
			-1.35714	5.84993e-10	Gm37645					-3.33456	0.00823447	Gm26835		1.30452	0.00665972	Gm23152	-1.76871	3.69453e-16	Gm8797
			-1.35887	4.79364e-11	Arx					-3.33537	0.00374999	Stac3		1.29962	0.0099255	Gm13999	-1.77528	0.00125762	Rap2b
			-1.36	2.89746e-19	Mageh1					-3.33987	0.00651203	Cttn		1.29468	0.00235913	Mir6955	-1.77711	4.38032e-09	Calm1
			-1.36004	0.00397877	Gm26883					-3.34284	0.00257817	Srl		1.28013	1.1851e-05	Actg-ps1	-1.77761	8.43374e-07	Rpl41
			-1.36542	0.0021968	Car12					-3.34337	0.000248477	Gm12870		1.27159	0.0055951	Mst1	-1.77819	0.0010664	AC133934.2
			-1.36953	2.23933e-42	Gm3055					-3.34635	0.00224963	Acot7		1.26399	0.0027204	Gm19963	-1.78082	0.000172197	Cela1
			-1.37377	1.0969e-11	Emx2os					-3.34754	0.00683661	Fundc2		1.26169	0.00701342	D430019H16Rik	-1.78345	6.95636e-05	Tmem261
			-1.37379	9.868e-12	Egr4					-3.35286	6.67188e-06	Gm26631		1.25634	0.00943658	6330562C20Rik	-1.79053	0.00269235	Klf10
			-1.37541	4.98327e-08	Fam210b					-3.36852	0.00297778	Sat2		1.2546	0.0073318	BC051142	-1.79346	0.000103164	Gm11423
			-1.37909	0.0010873	Nhs					-3.36948	0.0011111	Gm26549		1.25348	0.0093281	Gm43518	-1.79445	0.000535499	Gfod2
			-1.38048	7.06535e-25	Gm20778					-3.37155	0.00207344	Cnih4		1.25024	0.00730995	Gm26372	-1.79857	0.00245746	Mrps16
			-1.38073	2.67167e-23	Pcdhga2					-3.37254	0.00179672	Gm38336		1.2413	0.00300356	Xlr3d-ps	-1.80148	1.90239e-05	Tceal6
			-1.38093	3.8736e-14	Nlrp5-ps					-3.37893	0.00564131	Mrpl14		1.23104	0.00638314	Gm6994	-1.80701	0.00050355	Ccdc78
			-1.3817	0.00444052	Cacna2d2					-3.38514	0.0066133	Syt16		1.21646	0.0083213	AC158531.2	-1.81103	1.61711e-05	Kitl
			-1.38353	2.06858e-15	AC158605.3					-3.38633	0.00132053	1700030C10Rik		1.21607	0.00296507	Gm25749	-1.81287	2.45746e-05	Pde7b
			-1.38593	1.4536e-11	Dpm3					-3.38872	0.00120185	Vwa7		1.20648	0.00129043	Gm28989	-1.81308	0.00149362	Slc39a2
			-1.38715	2.83876e-05	Ankrd63					-3.39352	0.00813484	Mdfic		1.2058	0.00852787	AC124183.1	-1.81462	0.00996474	Lage3
			-1.3877	1.10405e-07	Rab3b					-3.39398	0.00862126	Zfp791		1.20548	0.00907657	Mir7-1	-1.8147	0.00884385	Mrpl13
			-1.38844	1.85144e-12	Scg2					-3.40112	0.00575392	Nolc1		1.20226	0.00466021	Gm27316	-1.81606	1.3199e-06	Gm9843
			-1.39078	4.50778e-11	Ado					-3.40453	0.000839829	Syt1		1.19777	0.00835891	Gm44374	-1.8224	1.01638e-05	Rpl14-ps1
			-1.39153	7.74116e-08	Gm45321					-3.40492	6.82186e-06	Ndufb11		1.19603	0.00238874	Dpp4	-1.82277	7.02771e-06	Tceal5
			-1.39364	1.13697e-16	Aldoc					-3.409	0.00221352	Phyhipl		1.19112	0.00909247	AC154250.1	-1.8256	1.84777e-05	Syt17
			-1.39456	5.9197e-23	Cxx1c					-3.41111	0.00597432	Slc25a47		1.1524	0.0050054	1700020N01Rik	-1.82623	0.000926709	Rab40b
			-1.39753	0.00801415	Ptprz1					-3.43057	0.00164511	Rasal1		1.12321	2.0482e-06	Gm14122	-1.82955	9.59683e-05	Gm16537
			-1.4083	0.00527319	Mdga1					-3.43686	0.00438928	Ptn		1.09539	0.0097635	Mir7063	-1.8345	3.05835e-06	Dnm1
			-1.40861	0.000307325	Zcchc12					-3.44595	0.000525561	Panx1		1.06527	0.00766616	Gm12229	-1.84096	0.000141037	Camk2a
			-1.41417	7.99294e-09	Nek7					-3.44725	0.000379655	Mrrf		1.0326	2.81843e-05	Gm5601	-1.84296	0.000893829	Mfsd7c
			-1.41437	2.82647e-08	Lgi2					-3.44814	0.000146462	Fdps		1.02435	0.00960885	Sdc2	-1.84797	7.2951e-06	Gm10053
			-1.41462	2.82443e-12	Frmpd1					-3.45107	0.00714707	Gm45728		1.02027	7.62264e-06	Ppp1cc	-1.84973	0.000529374	Ttc26
			-1.41519	8.39646e-14	B2m					-3.46499	0.000771639	4932443L11Rik		1.00707	0.000479552	Gm44866	-1.85893	0.000153039	Gng2
			-1.41788	7.82444e-06	Sncaip					-3.47035	0.000136309	Gm44673		0.966864	0.00306196	Palm2	-1.86139	7.67036e-05	Cnr1
			-1.42799	0.00235239	Gm44883					-3.4796	2.1636e-05	Gm42413					-1.86212	0.00128704	Efcab2
			-1.43472	4.48556e-31	Rplp1					-3.48338	0.00889373	Gm12522					-1.86278	4.53023e-06	Egr4
			-1.4353	2.2626e-05	Tox3					-3.48352	0.000554713	Vgf					-1.86336	1.62015e-05	Palb2
			-1.43854	6.88209e-13	AC154639.1					-3.48757	0.00546833	Zfp707					-1.86744	0.00200456	Gm42957
			-1.43914	7.73786e-11	Wfs1					-3.49191	0.00266302	Gm27026					-1.86957	1.1392e-05	Gm3055
			-1.43925	0.00521543	Eps8					-3.49553	0.00316948	Tspan5					-1.87051	0.0059266	CT009718.3
			-1.43984	6.30212e-15	Arxes2					-3.4991	0.000208985	Alkbh2					-1.873	0.000102349	Camkk1
			-1.44145	1.01849e-12	Nrsn2					-3.49984	0.00164511	AC155256.3					-1.87335	2.08033e-08	Fam57b
			-1.44747	5.05105e-21	Arxes1					-3.50374	0.000561299	Pim1					-1.8767	0.000231206	Cox6b1
			-1.44829	0.00436006	Cpne7					-3.50398	8.90557e-05	Nefm					-1.88024	7.87215e-05	Tbca
			-1.45022	1.75843e-33	Reep5					-3.50831	0.0035751	Gpc1					-1.88494	4.99754e-05	Gm45206
			-1.45151	0.000280935	B3galt5					-3.51146	0.000163595	Pou3f1					-1.8852	5.25602e-06	Uqcrq
			-1.45674	1.24228e-05	Togaram2					-3.52237	0.00043272	Apbb1					-1.88559	0.00848303	Med18
			-1.45677	7.89112e-10	Kctd12					-3.52493	1.1456e-05	Gm28221					-1.88608	3.2323e-06	Gm3511
			-1.46238	4.84862e-14	2610001J05Rik					-3.5386	0.000887229	Pno1					-1.88709	1.3069e-08	Pgam1-ps2
			-1.46805	5.67672e-05	Gm9968					-3.54123	0.00500733	Ctxn1					-1.88755	0.00100621	Zfp850
			-1.46912	4.171e-29	Pcsk1n					-3.54497	0.00220855	Hspa1l					-1.88921	0.000140295	Slitrk4
			-1.47152	3.65438e-13	Fzd4					-3.54892	0.000649805	Car10					-1.89	0.00556984	Rab3b
			-1.47603	5.09173e-09	Ikbip					-3.56932	0.00511398	Wasf1					-1.89079	1.76485e-05	Pcdhb15
			-1.47795	1.35522e-09	Gm1604b					-3.57056	0.00484752	Ntm					-1.89201	0.000355029	Zc3h12a
			-1.48309	0.00996794	A530058N18Rik					-3.57103	0.000262822	Gm17529					-1.89695	0.000557009	Lrrc73
			-1.48341	7.77471e-29	Pgrmc1					-3.5728	0.0090323	Mtss1l					-1.89937	0.00572987	Mrpl28
			-1.48869	0.000169794	Thsd7a					-3.57515	0.00328229	Pmm1					-1.90068	7.38518e-06	Fam43b
			-1.49098	1.80335e-19	mt-Nd4l					-3.57796	2.27095e-05	Mrpl46					-1.90303	3.86813e-05	Grb10
			-1.49102	1.36778e-36	Gm8797					-3.57827	0.00946324	Mapk12					-1.90378	0.00382652	AC153521.1
			-1.49318	1.50855e-19	Gm10222					-3.58924	0.00107116	Svbp					-1.90457	0.000352625	Tmem130
			-1.49442	1.52018e-07	Tspan2					-3.59539	0.00408713	Cby1					-1.90687	0.000239516	Sla2
			-1.5128	3.21128e-09	Lbh					-3.59549	0.00346234	Arhgap20					-1.90753	0.00205832	Nhsl2
			-1.51287	9.25437e-32	Gm24514					-3.59698	0.000507315	Ebi3					-1.91575	0.000454721	Mrpl20
			-1.53159	9.66567e-17	AC158605.2					-3.59853	0.00031946	Brinp1					-1.91622	0.0073318	Gm19040
			-1.53235	0.00142854	Bcan					-3.60359	0.000782248	Ppm1l					-1.91669	4.1881e-05	Fam84a
			-1.53404	0.00430801	Gm16076					-3.60847	0.00316875	Pnmal1					-1.91928	0.000204457	Stk32c
			-1.53508	7.86958e-05	Pcdh20					-3.60931	0.00189364	Gm16001					-1.92426	2.81388e-07	Tuba4a
			-1.53972	1.02834e-177	Gm26461					-3.60978	0.00142547	Lxn					-1.92441	0.000623738	Gins3
			-1.54128	0.00517043	Notch2					-3.61109	0.00443371	Gm15246					-1.92586	0.000106892	Pcdhgb2
			-1.54487	7.12871e-36	Cst3					-3.61789	0.00286492	Xntrpc					-1.92692	0.00118997	Mtfp1
			-1.54719	3.2694e-05	Igfbp5					-3.61848	0.0041733	Marveld2					-1.9395	0.00933108	Pnmal2
			-1.55776	1.86452e-06	Pbx3					-3.62021	0.00113915	Hlf					-1.94207	3.2884e-07	Calm3
			-1.56041	2.47624e-20	Tmem267					-3.6237	0.000426749	Daam2					-1.94531	6.90198e-05	Kdr
			-1.56934	1.70994e-05	Itpkb					-3.62868	0.00656772	Cnih3					-1.94552	0.000249913	Frg2f1
			-1.57673	2.69312e-09	Zfp467					-3.6318	0.00482656	Glrx					-1.95103	1.22906e-05	Zcchc12
			-1.58761	3.03722e-15	Fosb					-3.64012	0.00962062	Gtf2b					-1.95104	0.00137414	Lmo4
			-1.58959	3.61221e-09	Cald1					-3.64554	0.00489443	Tfb1m					-1.95482	0.00148264	Arl1
			-1.59401	3.47661e-17	Ptgds					-3.6494	0.00163665	Vopp1					-1.95523	0.000365059	Gad2
			-1.59809	1.04856e-15	Gjd2					-3.65379	0.00108399	Gm37135					-1.95864	0.00137414	Gm12917
			-1.60845	0.000101582	Slc6a1					-3.66142	0.00348755	Grm3					-1.9611	4.48358e-05	Grwd1
			-1.60899	8.57752e-09	Gm1604a					-3.6634	5.31966e-06	Ndufa2					-1.96117	1.28854e-06	Pgam1
			-1.60978	9.90394e-110	AC157822.1					-3.66509	0.00868549	Nol4					-1.96348	0.000204457	Hspe1
			-1.61344	7.60391e-08	Filip1					-3.66684	0.000793642	Alcam					-1.96661	3.09791e-09	mt-Atp8
			-1.61401	6.01851e-110	AC099934.1					-3.66717	0.00303563	Mrpl39					-1.97015	2.35104e-05	Fam135b
			-1.61662	0.00134626	Btbd11					-3.66994	1.76423e-06	Gm44002					-1.97117	0.00659134	Gm17195
			-1.62448	6.36431e-92	Ubb					-3.67562	0.00147094	Gm42874					-1.9727	2.4742e-06	Arhgdig
			-1.63156	1.44004e-91	Gm1821					-3.68177	0.00208775	Sobp					-1.97319	2.91284e-05	Thrsp
			-1.63514	4.14444e-06	Zbtb20					-3.68657	0.000897953	Lrrc4b					-1.97445	0.00976564	Thsd4
			-1.64344	0.000431264	Cenpa					-3.68845	0.00535078	Nphp1					-1.975	1.80609e-05	Drp2
			-1.66671	0.00021026	Nos1					-3.69368	0.00991071	Gale					-1.97961	0.000209857	AU041133
			-1.66679	4.80268e-09	Sertm1					-3.70236	0.00508429	Taf9b					-1.97982	0.000153771	Elavl2
			-1.66681	9.07419e-17	Gadd45g					-3.70335	0.000671531	Mocs3					-1.98237	0.000507403	Bag1
			-1.67148	4.17328e-17	Meis1					-3.70864	0.000554713	Gm11604					-1.98621	6.78836e-05	Ankrd34a
			-1.67404	0.00989896	Erbb4					-3.71543	0.000763027	4933431E20Rik					-1.98654	2.80206e-05	Neurod6
			-1.68644	2.64844e-13	Ugt8a					-3.71571	0.00683354	Gabra1					-1.99087	3.50285e-07	mt-Cytb
			-1.69041	0.00367362	Fndc1					-3.71773	0.000136834	Thy1					-1.99235	7.35166e-05	2310040G07Rik
			-1.69164	0.00145671	Dlx1					-3.72294	0.00358338	Slc25a35					-1.99357	0.00472326	Abt1
			-1.6917	4.61945e-07	Nacc2					-3.72306	3.43613e-05	Snrpd3					-1.99572	0.000131229	Haus2
			-1.69218	1.31922e-07	Doc2b					-3.72599	0.00716591	Cttnbp2					-1.99728	3.40444e-05	Pknox2
			-1.69355	9.82874e-10	Cd83					-3.72648	0.00482656	Olfr1033					-1.99779	1.68211e-05	Larp7
			-1.70222	3.24958e-20	Tmem35a					-3.72712	0.0041189	Cbln2					-1.99788	1.20716e-05	Tnfrsf21
			-1.70414	9.42322e-23	Glns-ps1					-3.72773	0.00298386	Taf12					-2.00495	5.53473e-09	mt-Atp6
			-1.7151	1.22177e-17	Gm38042					-3.73556	0.00656335	Gemin2					-2.00994	0.00112699	Trp53rkb
			-1.72367	6.10238e-43	Gm13341					-3.73718	0.00486295	Gm45251					-2.01112	0.000454721	Uqcr10
			-1.72407	4.28947e-07	Snx8					-3.73879	0.000835931	Bex3					-2.01525	5.65357e-09	Gm10925
			-1.72917	0.00797474	Gm45324					-3.74823	0.000686777	Csrp1					-2.02018	0.00238574	Orai1
			-1.73416	3.14868e-18	Gpr37					-3.75025	0.00284585	Plp1					-2.02112	0.00033137	Chchd1
			-1.73668	8.86385e-58	Gm15487					-3.75784	0.00418317	Dbn1					-2.02345	0.00104273	Sptbn4
			-1.75683	1.85051e-18	Map3k20					-3.76052	0.000357746	Tppp3					-2.02989	0.000234478	Rpa3
			-1.77181	6.09438e-26	Ndufa1					-3.76678	0.00187908	Gm12689					-2.03132	4.3411e-07	Nid2
			-1.78049	2.0975e-40	Gm28439					-3.76824	0.00275159	Slc25a29					-2.03911	1.50337e-05	Dbn1
			-1.78777	0.000268339	Npnt					-3.76863	6.77379e-06	Prrt2					-2.04263	0.000515296	Gm15774
			-1.78921	1.76246e-230	AC156953.1					-3.77032	0.00859806	Cd200					-2.04563	0.000179029	Tubb3
			-1.80879	1.04203e-235	AC157822.2					-3.77446	0.00306816	Cdc7					-2.04719	5.41316e-05	Rpl34
			-1.8101	2.92145e-43	Gm10925					-3.77749	0.00281131	Guk1					-2.05014	1.61148e-05	Gm26821
			-1.81074	4.97712e-236	AC099934.2					-3.77805	0.00659623	Abcb9					-2.05555	0.000108061	Gm12774
			-1.81264	3.19816e-43	mt-Atp6					-3.79036	0.00702774	Psmg1					-2.05732	0.000115529	Pcdh19
			-1.82859	8.96136e-09	AC155270.1					-3.80572	0.0010868	Oxnad1					-2.0583	0.00448244	Chrm1
			-1.83012	7.74782e-22	Pcp4l1					-3.80711	7.55252e-05	Gm42372					-2.05884	0.000619917	Anapc13
			-1.83417	9.20353e-222	Rn7s6					-3.80764	0.00904269	Gm36940					-2.06126	0.0073318	Zdhhc12
			-1.83907	5.61661e-06	Gm45697					-3.8093	0.00507208	Esyt3					-2.0614	0.0073318	Atp2b4
			-1.84162	5.78197e-225	Rn7s1					-3.81968	4.21917e-10	Stmn1					-2.06235	3.97465e-05	Tubb2a
			-1.84248	6.30538e-226	Rn7s2					-3.82757	0.00402702	Rcc1					-2.06987	4.48856e-07	Mien1
			-1.84935	1.32572e-18	Fos					-3.82963	3.70136e-05	Gap43					-2.07057	2.45601e-05	Gm11513
			-1.8498	5.64224e-21	Penk					-3.8332	2.88534e-05	Socs6					-2.07184	6.94164e-07	Rps16
			-1.85046	3.62986e-45	Glul					-3.83474	0.0002886	Itpka					-2.07782	4.27056e-05	Iqgap2
			-1.8511	1.6234e-07	Adamts15					-3.8439	0.000237944	Sst					-2.08034	4.20326e-05	Kcnip2
			-1.85526	0.00155035	Igf1					-3.84912	0.00863666	Gpr165					-2.08317	0.000234478	Hyal2
			-1.85559	1.39563e-15	Cnn3					-3.84919	0.00120185	Rbm34					-2.08764	6.50002e-06	Pfdn4
			-1.85695	5.21148e-09	Hcn4					-3.85416	0.000118971	Nedd8					-2.08843	0.000327075	Ptprt
			-1.86395	1.07596e-07	Bcl6					-3.85472	0.000926429	Jkamp					-2.08961	0.000768482	Ccdc32
			-1.87329	3.20346e-12	Rerg					-3.85721	0.00160534	AC158605.3					-2.08986	0.0012339	Gm11614
			-1.87835	8.28636e-25	Csrp1					-3.85874	0.00976019	Gm14834					-2.10317	0.00258308	Rsph9
			-1.88309	7.20112e-17	Myh14					-3.86204	0.000813289	Tmem59l					-2.10589	0.00322962	C230096K16Rik
			-1.88346	0.00140349	Arhgef6					-3.86451	0.00675609	Hecw2					-2.10712	8.72964e-07	Cox6a1
			-1.8912	2.2818e-51	Gm13340					-3.87658	0.00862865	Dnal1					-2.10769	0.00387645	Gm44967
			-1.90011	1.07359e-17	Sst					-3.88697	0.000485433	Cdc42ep4					-2.11039	0.0086373	Ptprn2
			-1.9089	3.91206e-16	Gm37033					-3.89165	0.00590702	Xpnpep2					-2.11938	6.00445e-06	Gm17275
			-1.91011	6.89945e-23	Megf6					-3.90427	0.00384674	Ryr2					-2.12025	0.00875943	Tmem132d
			-1.92011	0.000204548	Cacng5					-3.9044	0.00239419	Ttbk1					-2.1208	6.02408e-05	Atp6v1g2
			-1.92408	1.78246e-07	Tns3					-3.90682	0.00205631	Pqlc1					-2.13091	0.00214763	Mfsd7a
			-1.92672	5.01899e-23	Gm35842					-3.91022	7.98651e-05	Kcnma1					-2.13294	1.74332e-07	Snora31
			-1.93232	4.06536e-18	Ndrg1					-3.92307	0.00451711	Bcl6b					-2.13546	0.00682129	Gm2a
			-1.93659	0.00040458	Zim1					-3.93032	0.00482656	Pold2					-2.13568	0.000292628	Eps8
			-1.93772	8.16942e-19	Car2					-3.94171	0.000418084	Lyar					-2.13926	0.00379162	Gm20949
			-1.94249	0.00151256	RMST_1					-3.9494	8.54162e-06	Cdk5r2					-2.1409	0.00487997	Necab3
			-1.94768	1.71339e-12	Cyp2s1					-3.96711	4.35146e-05	Kifap3					-2.14717	2.83443e-07	Mt3
			-1.95013	5.94406e-52	Gm28661					-3.97698	0.00754279	Neto1					-2.14811	5.98654e-06	AC154552.2
			-1.95562	4.95777e-52	mt-Co2					-3.97723	2.27095e-05	Vsnl1					-2.15156	0.00139647	Trp53rka
			-1.95604	9.97465e-08	Slc29a4					-3.97944	0.0038623	Iqgap3					-2.15181	0.00705874	Lingo1
			-1.96064	7.8446e-21	Rnd2					-3.9865	0.000553482	Calb1					-2.15365	0.000186854	Tmem253
			-1.98747	9.06851e-37	mt-Nd1					-3.9888	0.000846208	Wdr76					-2.15844	3.37578e-05	Pcdhgc4
			-2.00082	1.21467e-34	Mt1					-3.99325	0.000348034	Tesc					-2.16139	0.000239535	Kcnf1
			-2.00629	3.30152e-55	Gm29216					-3.99384	0.00120618	Ptpn5					-2.16258	8.44707e-08	Tubb2b
			-2.00854	1.07079e-35	Zfp951					-3.99414	0.00929304	Gnai1					-2.16424	0.000912831	AK157302
			-2.02386	9.16826e-47	mt-Nd4					-3.99649	0.00444344	Nov					-2.16501	0.00218061	Gm43000
			-2.03146	1.58075e-25	Id4					-4.00292	0.00555472	A830018L16Rik					-2.16843	3.47055e-06	Gm1976
			-2.03228	1.58731e-40	Egr1					-4.00413	1.57608e-07	Cox5a					-2.16919	0.000696648	Igfbp5
			-2.03709	2.5099e-20	Timp2					-4.00519	4.14885e-05	Smarcd1					-2.1708	7.49124e-05	Ifnar2
			-2.04056	3.1563e-09	Tll1					-4.00741	0.00433452	Zfp449					-2.17494	3.66693e-05	Vgf
			-2.04663	3.11559e-41	Ndn					-4.00835	0.00203006	Ptges2					-2.18384	7.36206e-05	Snhg15
			-2.05654	1.52516e-56	Gm28437					-4.00853	0.00249149	Gas7					-2.18781	6.04292e-05	Itpa
			-2.05756	1.47986e-56	mt-Co3					-4.0091	0.000938629	Atad3aos					-2.19315	4.66924e-05	2410006H16Rik
			-2.06082	1.3029e-10	Gpr176					-4.00931	0.00329282	AC158605.2					-2.195	0.00122424	Qpctl
			-2.07113	6.79967e-59	mt-Rnr2					-4.01222	0.000790962	Foxg1					-2.19595	0.000813586	Mrpl12
			-2.0918	4.20023e-50	mt-Co1					-4.01556	0.00605629	Pigz					-2.20077	1.70296e-05	Slc5a5
			-2.09625	7.71288e-25	Plpp3					-4.01701	0.00221134	Dclk3					-2.2047	9.18181e-09	Gng3
			-2.10438	6.01488e-45	mt-Cytb					-4.023	0.00187908	Fgf12					-2.20643	0.00065021	Clgn
			-2.11289	1.47053e-59	mt-Rnr1					-4.02657	0.000157347	Pacsin1					-2.20837	1.25453e-11	Gm5537
			-2.11722	2.19828e-26	Hyal2					-4.02665	2.23384e-06	Olfm1					-2.2085	5.5211e-08	Rnaset2a
			-2.13148	1.28863e-09	4930555F03Rik					-4.0271	0.000276337	2810006K23Rik					-2.20903	0.00378565	Cnpy2
			-2.14073	3.44343e-43	mt-Nd2					-4.02788	0.0024807	Slc32a1					-2.21202	7.5901e-06	Ndufa2
			-2.14188	9.17926e-39	mt-Nd6					-4.02891	0.00197526	Phactr3					-2.21373	7.2571e-05	Kcnq5
			-2.14216	0.000219144	Kit					-4.02927	0.00296719	Mybphl					-2.2148	0.00739381	Scpep1
			-2.19124	3.49981e-25	Acsbg1					-4.03151	0.000543375	Pola1					-2.21526	6.90198e-05	Sf3b5
			-2.24243	1.34904e-32	Gstm1					-4.03279	0.00103181	Stmn2					-2.2264	9.12212e-12	Pgk1-rs7
			-2.2632	8.62555e-09	Adarb2					-4.03519	0.000721725	Xndc1					-2.22779	2.23861e-05	Gm17529
			-2.26381	8.34633e-44	mt-Nd5					-4.03659	0.000426749	Ptprn					-2.23337	0.003675	Pym1
			-2.29782	3.68478e-13	AC126673.3					-4.04294	0.00110474	Pcp4l1					-2.23387	0.000860466	Thoc6
			-2.33161	2.33102e-16	Slc15a2					-4.04689	0.00742851	Gm15612					-2.23467	2.45746e-05	Slc25a30
			-2.34107	4.98183e-10	Ndst4					-4.04956	6.38907e-05	Pex5l					-2.23563	1.2606e-05	Nmnat3
			-2.34882	2.2944e-09	Gad2					-4.0607	0.00766578	Pdcl					-2.23695	0.00366701	Mrpl2
			-2.3722	6.34934e-09	Gprc5b					-4.06073	0.00328999	Shc3					-2.24389	7.60426e-06	Gm17151
			-2.50858	2.49972e-57	Gm40466					-4.07228	0.000203621	Tceal9					-2.24504	6.10283e-05	Cntn4
			-2.53695	7.89036e-13	Pcdh8					-4.07344	0.00564008	Stox2					-2.24511	0.000803391	Slc19a1
			-2.54199	1.52951e-08	Slc32a1					-4.07503	0.000100677	Kctd1					-2.24511	0.000492928	Mob3b
			-2.64983	1.18861e-17	4930447C04Rik					-4.07751	0.000309123	Bcl11a					-2.25086	0.00666554	Col20a1
			-2.69033	2.63574e-13	AC126673.2					-4.08425	0.00282452	Rnf112					-2.25302	0.00328865	Gm42817
			-2.71448	1.11665e-20	Gfra1					-4.08874	0.000335461	Cryab					-2.25522	8.06403e-09	Gm5881
			-2.71851	7.12871e-36	Fam107a					-4.08896	0.00917526	Gga2					-2.25686	0.000763324	Tmem120a
			-2.77503	3.3901e-05	Sox6					-4.09084	0.00185702	Haus7					-2.25859	0.000857536	Prkce
			-2.80804	3.46003e-19	Gad1					-4.10099	0.000827076	Cep19					-2.26023	0.000223195	Myo1h
			-2.81169	1.93077e-24	Gm44812					-4.10491	0.00465996	Kcnc2					-2.26033	0.00119833	Adcyap1r1
			-2.89257	1.76416e-16	Synpr					-4.10548	0.000807003	Slc30a1					-2.26114	8.1951e-06	Krtcap2
			-2.95252	8.53673e-32	Slc1a3					-4.10583	0.0078148	Atp1b2					-2.26723	0.00154393	Camk2b
			-3.0217	1.1214e-07	Tnxb					-4.11127	3.9825e-05	Snca					-2.26806	8.78006e-06	Pkia
			-3.10761	2.89553e-06	Dchs2					-4.11256	0.00177554	Nme1					-2.2719	1.15348e-05	Txndc5
			-3.18554	4.73044e-25	Nr2f2					-4.1176	6.88529e-05	Cpeb3					-2.27371	0.00644187	Osbpl3
			-3.33059	2.61225e-16	AC123052.1					-4.12779	0.00414918	Ccdc28a					-2.27393	0.00157237	Syt1
			-3.35427	3.20171e-06	AC126673.1					-4.13441	0.00818806	Rorb					-2.27657	0.00755869	Nova2
			-3.49178	1.00244e-14	B130024G19Rik					-4.15315	0.00442205	Lmo3					-2.27731	1.05907e-05	Dusp6
			-3.56185	8.50054e-18	Prox1					-4.16629	0.00817305	Dusp8					-2.2781	0.000406167	Pcna
										-4.17072	0.00318935	Fxyd4					-2.28798	8.52499e-10	Snap25
										-4.17134	0.00146609	Cyfip2					-2.2915	0.00138817	Gm45378
										-4.17461	0.00227241	Ablim2					-2.29164	0.00054291	Chmp6
										-4.17693	0.000226948	Dlgap3					-2.29595	0.00141102	Cox5a
										-4.17902	0.00538075	Zmat4					-2.29705	9.17706e-06	Chaf1a
										-4.1829	0.00427752	Frmd6					-2.30017	0.00688452	Gm26838
										-4.18331	7.93534e-05	1700067K01Rik					-2.30084	3.95221e-07	Ndufb6
										-4.20064	0.00105349	Fbxo48					-2.30176	0.00015093	Scn1a
										-4.20358	0.000846208	Efnb1					-2.30837	0.000234478	Ndufb8
										-4.2106	0.00501298	Suox					-2.31057	2.20383e-12	Calm2
										-4.21418	0.000120258	6330403K07Rik					-2.311	0.00450227	Mfhas1
										-4.21455	9.88812e-05	A430018G15Rik					-2.31425	0.000995544	Gpd1
										-4.21574	0.00399585	Nrsn1					-2.3148	5.39076e-06	AC122357.4
										-4.22754	0.000846208	Lrrc7					-2.31599	8.36497e-07	Sst
										-4.26096	0.000312842	Smpd1					-2.33116	6.48177e-07	Chn1
										-4.26641	0.00459327	Map2					-2.33499	0.000240151	Arpc3
										-4.26931	0.00391034	Olfr111					-2.33552	0.000654914	Elfn2
										-4.27578	0.00203006	Fhod3					-2.34813	6.8119e-05	Trappc2l
										-4.27744	0.0013185	Epha4					-2.35418	7.50696e-11	Chn1os1
										-4.29064	0.00215876	Ftsj1					-2.35819	2.92081e-05	Gm16055
										-4.29066	0.000827076	Pclo					-2.35887	3.56676e-05	Cbr1
										-4.29099	0.00302109	Podxl2					-2.36222	0.000578922	Ppp1r13l
										-4.29167	0.00151334	Plekhh3					-2.36278	4.62113e-09	Junb
										-4.30405	0.00104855	Diras1					-2.36652	6.51875e-05	Rwdd3
										-4.30725	0.00282452	Jph4					-2.36813	0.00136757	Zfp493
										-4.30773	0.000194646	Cntn1					-2.39488	7.64935e-07	AC122901.2
										-4.31662	0.00203481	Lhx6					-2.39912	3.15163e-07	Zfp422-ps
										-4.32305	0.00418317	Cbx8					-2.39914	3.04605e-07	Trnp1
										-4.32631	0.00031946	Asns					-2.40217	0.00411262	Gm43178
										-4.32748	0.00105349	Gng7					-2.40315	0.00861003	Ndufaf1
										-4.33605	0.00502598	Gucy1a3					-2.41172	3.51551e-07	Uqcc2
										-4.3368	2.33119e-05	Nckap1					-2.41416	5.22747e-06	Cxcl17
										-4.33787	0.00881352	Nat8f4					-2.41615	3.63622e-07	Atox1
										-4.34239	0.000136309	Rap1gap					-2.41772	0.00178405	Ghdc
										-4.35059	0.000897186	Ppp2r2b					-2.42155	0.00151044	Rph3a
										-4.36707	0.00208775	Sh2d5					-2.4236	2.81483e-05	Psmb5
										-4.38944	0.00437701	Trib2					-2.42395	0.000204457	Hpca
										-4.3903	0.00410416	Gabrb3					-2.42495	5.14351e-08	Tpi1
										-4.39727	4.73967e-06	Gad1					-2.43194	0.00348684	Gm4924
										-4.39797	0.000864859	Hsd17b1					-2.43317	0.000134691	AC125020.1
										-4.39804	0.00433452	Dgkb					-2.43526	0.00947052	Fndc3b
										-4.40012	0.00484752	Asrgl1					-2.43618	0.00176977	Platr8
										-4.4174	0.000426749	Gm37529					-2.4373	6.84924e-06	Uqcrh
										-4.41833	0.00170696	Ankrd63					-2.4416	5.41316e-05	Agap2
										-4.4186	0.00227241	Rabl2					-2.44947	0.000217062	Pstpip1
										-4.42709	0.000109391	Gnl3l					-2.45285	0.0012777	Mef2c
										-4.42786	0.0034395	Bend3					-2.4536	0.00572516	Cep41
										-4.44078	0.00351503	Bahcc1					-2.45454	0.00024213	Nr4a3
										-4.44715	0.000109391	Gm9522					-2.45478	2.49761e-05	Gm26631
										-4.45612	2.97798e-08	Sncb					-2.45503	4.3453e-05	Yeats4
										-4.4569	0.00285121	Kif5a					-2.46052	0.000862128	Cript
										-4.46055	0.00628007	Gtpbp10					-2.46098	0.00675932	Gm37925
										-4.46478	0.00197904	Lmtk2					-2.4649	0.000153771	Fam169a
										-4.46753	0.00244561	Wfs1					-2.4677	1.72915e-06	Tmem178
										-4.47488	0.000645802	Fbxo44					-2.47351	0.00271246	Rgs12
										-4.47571	0.000485662	Celf5					-2.47466	0.0083263	Apba2
										-4.47589	0.000771643	Rapgefl1					-2.47467	8.85058e-05	Tmem179
										-4.48486	0.00171655	B3gat1					-2.47632	1.60532e-09	Rnaset2b
										-4.48615	0.00973304	Nol8					-2.48587	0.00659099	AC122335.3
										-4.49693	0.00600997	Kcnd3					-2.48817	3.60449e-05	Slc2a13
										-4.50457	0.000665839	Acss2					-2.49052	0.00768314	Hps6
										-4.50493	0.000241303	Cend1					-2.49591	0.000107551	Fam155a
										-4.51053	0.00424693	Kbtbd11					-2.49747	3.36301e-07	AC142113.2
										-4.54731	0.00307068	Atxn7l2					-2.49762	0.0028057	Rab33a
										-4.54744	0.00322044	Slc6a1					-2.49966	0.00595925	Gm42982
										-4.55235	0.00136289	Ankrd34a					-2.50854	1.30307e-05	Basp1
										-4.55257	0.0049468	Plppr4					-2.50967	1.50435e-09	Ttc9b
										-4.55608	0.000969167	Gm43637					-2.51038	4.1015e-05	Eci1
										-4.56663	0.00813484	Amigo1					-2.51367	0.000234478	Gm13477
										-4.57518	0.000127507	Neurod2					-2.5148	0.00366359	Gpr182
										-4.58591	0.00358194	Manea					-2.51483	0.00593828	Spred2
										-4.58953	6.38207e-05	Nap1l2					-2.52003	0.000262346	Tefm
										-4.59186	0.00203006	Prkx					-2.52202	4.0579e-06	Mrpl51
										-4.59614	0.00683661	Maoa					-2.52366	0.00719347	Gm44065
										-4.60651	6.99858e-06	Nudt19					-2.52938	0.001189	Zfp469
										-4.61426	0.000441601	Cadm3					-2.5306	3.49117e-05	Ociad2
										-4.61996	0.000240706	Gtf2h3					-2.53071	7.93018e-06	Neurod2
										-4.6227	0.000128303	Necab3					-2.5348	1.95766e-06	Pcdhgc5
										-4.62461	0.00201526	Dnajc6					-2.53565	0.00843127	Nin
										-4.62546	0.00883488	Slc25a53					-2.53931	8.16793e-06	Cby1
										-4.62637	0.00808085	Gm43065					-2.54069	0.0018558	Nedd4l
										-4.62911	0.000122667	Tubb3					-2.5424	0.00109816	Ak1
										-4.6349	1.69851e-06	Nsg2					-2.54707	5.08051e-06	Atp5e
										-4.65567	0.000152535	Rims1					-2.5499	0.000203711	Kcnj6
										-4.66408	0.00786233	2010109A12Rik					-2.55101	0.00834407	Alad
										-4.67133	0.000558579	Prickle3					-2.55179	0.000189158	Clstn3
										-4.67461	7.66747e-05	Svop					-2.55369	4.21001e-06	Trex1
										-4.67974	0.00131424	Sgtb					-2.55409	0.000669375	Atxn1
										-4.6814	0.000204277	Gnb5					-2.55634	0.000355029	Sema5a
										-4.6896	0.008041	Magi2					-2.55727	0.000105698	1110059G10Rik
										-4.69427	0.00232958	Frrs1l					-2.55981	0.000170525	Shank3
										-4.70285	7.93534e-05	Stx1b					-2.56362	1.60047e-05	Nefh
										-4.70969	0.000113127	Gstm5					-2.56759	0.000438818	Gm19552
										-4.72375	0.0038784	Shank2					-2.56814	0.00287698	Mogs
										-4.74682	0.00362972	Zc4h2					-2.57203	0.00393999	Tmem177
										-4.76183	0.00014357	Lamp5					-2.57252	1.0784e-05	Pfkm
										-4.76583	0.000879015	Ppfia3					-2.57419	0.00319591	Mast1
										-4.76946	9.39748e-05	Cadps					-2.5779	5.69032e-06	Casp6
										-4.77051	0.00242188	Srcin1					-2.57906	4.7961e-05	Calr3
										-4.77131	0.00328229	Gnaz					-2.58285	0.00330301	Mrpl44
										-4.77351	0.000157347	Polr2h					-2.58383	0.00100213	Mex3d
										-4.77472	0.00280997	Cmtr2					-2.58497	7.42714e-06	Timm17b
										-4.78312	0.00792462	Gm14137					-2.58794	0.00417889	Ormdl1
										-4.78372	0.00224963	Fam84a					-2.59421	2.21141e-08	Uqcr11
										-4.78728	0.0008365	4933411K16Rik					-2.59981	0.000673446	Tmco1
										-4.79826	0.00155831	Gm37733					-2.60589	1.0784e-05	Gm9522
										-4.80105	0.00106676	Sbk1					-2.61289	9.0683e-05	B3galnt1
										-4.80672	0.000418004	Necab1					-2.61329	4.57603e-06	2610507I01Rik
										-4.80754	0.00157441	Nanos1					-2.61365	7.72991e-06	Gm30708
										-4.81835	0.00174472	Elmod1					-2.61828	3.00618e-05	Cox7a2l
										-4.81864	0.00590771	C77370					-2.61992	7.33691e-07	Prdm8
										-4.8205	0.00601463	Atp9a					-2.62334	0.00112223	Chpf
										-4.82231	0.00203006	Opcml					-2.62679	6.07234e-05	Zbtb45
										-4.82831	0.000204497	Atp6v0e2					-2.63541	1.44012e-05	Kcnj9
										-4.83427	0.00100464	Mocs2					-2.64045	0.000553678	Gm26541
										-4.83803	0.00280997	Pnma2					-2.64209	1.38232e-05	Grin1
										-4.86149	6.38207e-05	Sez6l2					-2.64437	0.00321964	Gm32568
										-4.86663	0.00282344	Nkrf					-2.64815	0.00020278	Slc30a3
										-4.86762	0.000330665	Cobl					-2.64815	0.000120547	Txndc17
										-4.87062	2.77923e-07	Gm21949					-2.65308	0.000731077	Smim12
										-4.87226	0.00075814	1700028K03Rik					-2.65826	3.93199e-05	Pou3f1
										-4.87551	0.00109165	Phf13					-2.65901	0.00054291	Snrpc
										-4.87558	0.00132053	Afap1					-2.66032	2.18242e-08	Map1lc3a
										-4.88169	0.00059141	Adgrb1					-2.66507	8.79652e-08	Bysl
										-4.88404	0.000551162	Phf24					-2.66884	0.00106271	Scg2
										-4.89446	0.00405571	9330132A10Rik					-2.67065	0.000323565	Arpp19
										-4.8964	2.52078e-05	Med31					-2.6708	0.00160191	Gm42983
										-4.90002	0.000357746	Zfp583					-2.67087	2.76754e-05	Impdh1
										-4.91686	0.00478479	Mpp2					-2.67363	7.33733e-07	Gm22146
										-4.9174	0.000104842	Pcdh10					-2.67638	1.75204e-05	Aen
										-4.92053	0.000792416	Ubr7					-2.67694	0.00453337	4833418N02Rik
										-4.92352	0.00125038	Nt5dc3					-2.68265	1.39151e-07	Ly6e
										-4.93624	0.000208715	Polr3k					-2.68529	0.00011613	Crnde
										-4.94059	0.00155678	Cry2					-2.68649	0.00053545	Kalrn
										-4.94256	0.00116698	Dzank1					-2.687	0.00551899	Kcnb1
										-4.94614	3.99169e-05	Pik3ip1					-2.68829	5.50977e-06	Ndufa8
										-4.95227	0.00194421	Pcdh9					-2.68971	0.00243542	4921522P10Rik
										-4.95619	0.00227668	Mars2					-2.69432	0.00348746	Gpn2
										-4.96703	0.00572992	Pex11a					-2.69695	0.0031587	Abhd6
										-4.97301	0.000475431	Rgs7bp					-2.70635	2.04404e-06	Gm26720
										-4.98317	0.000316723	Gm43597					-2.7164	0.00365353	Rpp14
										-4.98535	0.000262822	Ift81					-2.71752	0.00848303	Tmem167b
										-4.98738	4.46293e-06	Gnao1					-2.73641	4.84378e-05	Gabrb1
										-4.99152	0.00994245	Smg8					-2.74081	8.57682e-05	Sdc3
										-4.99484	0.0066133	Dhtkd1					-2.74249	8.26907e-05	Camk1g
										-4.9952	0.00325196	Plxnc1					-2.74421	0.00267878	Pdcd5
										-4.99867	0.000100677	Nova2					-2.7474	3.74905e-16	Chn1os3
										-4.99878	0.00282117	Pdzrn3					-2.74912	4.48211e-05	Rab15
										-4.9988	0.000558484	Gad2					-2.75114	3.36301e-07	Ndufb9
										-5.05562	4.73967e-06	Sorbs1					-2.75293	0.00119877	Zscan2
										-5.05737	0.00604868	Ppargc1a					-2.75468	0.00929318	Gm26772
										-5.07064	0.000171748	AC154176.2					-2.75893	0.00944631	Ripor1
										-5.08493	0.00150773	Gm28940					-2.76166	0.00496232	Lrp1
										-5.10053	0.000341598	Scg2					-2.76228	0.00435936	Rpap3
										-5.11416	0.00336176	Rnf165					-2.76236	7.31013e-06	Slc25a5
										-5.11807	0.000700355	Ctrl					-2.76347	5.01507e-05	Fcer2a
										-5.1211	2.64111e-05	Ncald					-2.76375	0.00404763	A130010J15Rik
										-5.12432	0.00165798	Tmem62					-2.76655	4.34656e-08	Gm11517
										-5.12462	0.000812482	Gm15953					-2.77269	0.00365534	Ngef
										-5.12869	0.00050264	Ctnna2					-2.77533	4.69424e-06	Chst1
										-5.14537	6.3296e-06	Ckmt1					-2.7755	0.000391492	Mrps23
										-5.15245	0.00841218	Osbpl6					-2.77963	4.28649e-07	Golga7b
										-5.15402	0.000776677	Gdap1					-2.78061	3.13495e-05	Gpm6a
										-5.16284	0.000808033	AI593442					-2.78221	9.73712e-07	B430203G13Rik
										-5.1714	8.35092e-07	Ndn					-2.78547	8.72964e-07	Midn
										-5.17233	4.56062e-05	Mpped1					-2.78584	4.50056e-05	Dlg4
										-5.17488	0.000222848	8430429K09Rik					-2.7868	0.00573304	Clu
										-5.17777	0.000573047	Actn1					-2.78718	0.00641938	Mphosph10
										-5.18068	0.00160713	Synpo					-2.78836	7.34316e-05	Gemin7
										-5.18975	0.00140476	Prkcq					-2.79636	1.50027e-08	Stmn3
										-5.20811	0.00387736	Zc2hc1a					-2.79717	0.000103024	Sdf2l1
										-5.20894	0.004095	Gria3					-2.79727	0.00219078	Rbfox1
										-5.21948	7.31049e-07	Mapk8ip1					-2.79929	7.87056e-05	C1qtnf12
										-5.22152	0.00408106	Nyap2					-2.80312	0.000344684	Nyap2
										-5.23528	0.000812482	Cptp					-2.80445	0.00211182	Fndc4
										-5.23657	1.71299e-06	Pef1					-2.80506	0.00377269	Zbtb3
										-5.23985	0.000130359	Fam107a					-2.81363	0.000860466	Mcm6
										-5.24216	0.000185008	Clstn3					-2.8272	7.93025e-07	Fgf13
										-5.25214	0.000790326	Tiam2					-2.82759	3.85951e-07	Snrpd2
										-5.25223	0.000813507	Ttll7					-2.82835	0.000413227	Kcnc1
										-5.25498	0.000100677	Arhgef9					-2.83137	0.00079533	Zfp772
										-5.2613	3.32227e-05	Zbtb16					-2.83465	4.1015e-05	Rgs14
										-5.26454	0.00813484	Rimbp2					-2.83475	0.000186854	Sh2d5
										-5.26685	0.0054366	Gm37249					-2.83493	0.000217062	AC124579.1
										-5.26952	0.00198094	Pkia					-2.83628	6.67732e-05	Ehhadh
										-5.2816	2.43283e-07	Schip1					-2.83798	0.00380293	Fgfrl1
										-5.29683	9.86231e-05	Maged2					-2.84555	0.00264916	Gid4
										-5.3119	4.6195e-05	Zfp365					-2.8488	9.65824e-05	Dcdc5
										-5.31508	5.18767e-05	Wipf3					-2.85034	4.41596e-05	Ppa1
										-5.33475	1.53581e-05	Plk2					-2.85461	0.000195511	Zcchc18
										-5.34201	0.000781577	Ppif					-2.8557	8.3362e-05	Ctxn1
										-5.35797	0.00189364	Pgbd5					-2.86394	1.23292e-05	Car10
										-5.36067	2.87047e-10	Nap1l5					-2.86739	8.35755e-06	A930007I19Rik
										-5.36824	0.000313569	Tfdp2					-2.86838	1.16241e-06	Pacsin1
										-5.37089	8.51503e-10	Sept5					-2.87425	3.4197e-13	Bex2
										-5.3735	3.77477e-05	Dync1i1					-2.87628	4.72689e-06	Khdrbs3
										-5.39976	0.000335864	Add2					-2.87849	2.09529e-07	Nrn1
										-5.40233	5.31966e-06	Arhgef25					-2.8803	6.11047e-08	Cck
										-5.40727	0.000212647	Jmjd4					-2.88082	0.000950848	Ppif
										-5.42599	0.000542015	Tspoap1					-2.89457	4.05644e-06	Gar1
										-5.44659	0.00205497	Slc24a2					-2.90352	2.94965e-06	Ccdc149
										-5.44703	0.000714492	Unc80					-2.9082	0.000573501	Clp1
										-5.46105	0.00876992	Tmem178b					-2.90901	6.28314e-07	Gm45088
										-5.46578	0.000318645	Hoga1					-2.91578	0.000626429	Stard10
										-5.49246	0.000202679	Rcan2					-2.92078	1.52405e-11	Ldha
										-5.49485	6.99858e-06	Arhgap44					-2.92735	2.81913e-05	Thap11
										-5.50755	0.00108399	Efr3b					-2.92777	0.000592984	Syn2
										-5.50842	0.000177281	Rapgef4					-2.93768	0.00831304	Gabrb3
										-5.51839	7.48622e-07	Napb					-2.94169	0.000364322	Actn1
										-5.52433	0.00122977	Osgepl1					-2.94334	4.67686e-06	1700037H04Rik
										-5.53943	0.000406193	Nrip3					-2.94469	2.96956e-06	Fam19a2
										-5.54022	0.00109875	Fam19a2					-2.9448	6.38896e-07	Arrb1
										-5.5482	0.000394545	Cenpl					-2.94616	0.000360373	Dnajc9
										-5.57494	0.00218174	Prkaa2					-2.94876	1.23603e-09	Mrpl22
										-5.57497	0.000237944	Nell2					-2.95185	1.57423e-05	Sephs2
										-5.58579	0.000185008	Tnk2					-2.95402	1.78209e-05	Scoc
										-5.58953	0.00175229	Stom					-2.95769	1.32187e-08	Bex3
										-5.62822	6.78204e-05	Bpgm					-2.95905	1.24904e-06	AC123738.1
										-5.62849	4.7184e-06	Syne1					-2.96492	4.36791e-06	Egr1
										-5.63973	0.000339764	Camk4					-2.9689	0.00038402	Adam8
										-5.64345	0.000100677	Arhgap33					-2.97023	5.82057e-07	Prkar1b
										-5.64984	0.000205167	Scrn1					-2.97322	0.00110629	Lrrk2
										-5.66787	6.62308e-06	Coro2b					-2.97356	0.000166425	Sv2b
										-5.69855	0.00110064	Gfod1					-2.97715	6.51183e-07	Coro1a
										-5.71446	0.000574937	Otud7a					-2.97852	0.00188744	Gm42497
										-5.72475	0.000283573	Sgsm1					-2.9838	1.32388e-05	Ostc
										-5.76659	3.41228e-07	Rph3a					-2.98486	0.000690269	Tbc1d10a
										-5.80584	6.67182e-06	Car2					-2.98613	1.82878e-05	Kcnv1
										-5.82969	0.000887533	Mdm1					-2.98813	0.00175474	Ifngr1
										-5.86093	1.37155e-06	Nicn1					-2.99035	1.349e-05	Hapln4
										-5.86901	3.9825e-05	Sc5d					-3.0078	0.00380059	Cyb5r1
										-5.88058	7.21074e-07	Ppp1r16a					-3.00801	2.6603e-06	Tspan13
										-5.89231	7.12381e-06	2900011O08Rik					-3.00964	1.57424e-05	Gm44317
										-5.89812	0.00271493	Ptpdc1					-3.0127	3.95221e-07	Lgalsl
										-5.91147	3.83911e-06	Gtf2h4					-3.01851	2.1845e-05	Mcf2l
										-5.9135	0.00150773	Arap2					-3.02698	0.000139678	Rundc3b
										-5.92165	8.59405e-06	Gda					-3.0291	3.37578e-05	Ppp2r2b
										-5.94167	8.18057e-10	Ubqln2					-3.02984	0.00110701	Slc8a2
										-5.96893	2.33683e-06	Ina					-3.03819	1.10431e-08	Tubb5
										-5.9727	0.000151098	Ankrd33b					-3.04277	7.09076e-06	2700046A07Rik
										-6.03626	6.82186e-06	Hecw1					-3.04333	8.14345e-05	Shq1
										-6.03952	1.67469e-05	Dcaf12l1					-3.04359	4.97137e-05	Mageh1
										-6.0505	0.000313569	Erc2					-3.04398	9.28138e-07	Ap1s1
										-6.08275	4.05265e-08	Fam98b					-3.04826	7.67036e-05	Akap12
										-6.09582	2.91786e-07	Apba2					-3.05709	9.35648e-09	Uchl1
										-6.10251	0.000121852	Dlg2					-3.05748	5.76741e-07	Id2
										-6.14114	0.000771883	Rdh13					-3.05837	0.00439639	Per3
										-6.16139	0.000270247	1700025G04Rik					-3.05907	1.61902e-06	Gm26646
										-6.17202	2.52075e-06	Gucy1b3					-3.06161	1.22867e-06	Bcl11a
										-6.23626	4.36821e-05	Wdr90					-3.06549	0.0098633	Ccnj
										-6.23775	2.05813e-07	Galnt3					-3.06643	0.000367213	Ddah1
										-6.23833	3.23531e-07	Slc39a6					-3.06669	0.000501489	4833421G17Rik
										-6.24682	1.08748e-05	Nup107					-3.07034	0.00350017	Nfil3
										-6.25324	0.0001102	AC163040.2					-3.07704	3.20368e-05	3000002C10Rik
										-6.25645	1.13636e-06	Kif5c					-3.08118	0.00241547	Gtf2h4
										-6.25835	1.09176e-06	Mmp28					-3.08731	3.03042e-07	Ckmt1
										-6.27126	1.76739e-07	Rasgef1a					-3.0956	0.000248699	Rabif
										-6.27539	7.41519e-07	Lancl2					-3.09916	2.20154e-06	Mcee
										-6.27713	5.50692e-06	Satb2					-3.10051	1.81009e-05	Clstn2
										-6.28246	4.26745e-05	Stxbp5l					-3.10312	1.09112e-06	Prdx2
										-6.28517	0.00133419	Rora					-3.1236	0.00206627	Crybg2
										-6.28635	0.00500733	Plec					-3.12407	0.00197086	Syt4
										-6.29171	3.35595e-05	Lonrf2					-3.12418	5.48737e-08	Dlgap3
										-6.29904	2.97297e-08	Bhlhe40					-3.12757	0.00767549	Gm42648
										-6.30249	6.62308e-06	Chd5					-3.13926	0.000314026	Gm6583
										-6.30616	4.09859e-06	Klhl8					-3.14535	0.000234478	Slc25a48
										-6.3122	0.000204497	Lzts1					-3.15163	2.61179e-05	Tctex1d2
										-6.32667	6.26827e-07	Dnm3					-3.1531	6.89067e-07	Elavl4
										-6.40809	0.000286275	Gm37216					-3.15386	3.04673e-05	Tmem64
										-6.42632	3.23531e-07	Mapk10					-3.16291	0.00101041	BC030343
										-6.43322	1.80868e-08	Cap2					-3.16562	5.09056e-06	Mrpl9
										-6.43525	6.67188e-06	Amph					-3.16982	0.000321275	CT030170.4
										-6.43839	3.47625e-05	Bbs1					-3.17487	0.00068824	Nrsn1
										-6.46176	8.75571e-08	Snap91					-3.17511	4.95458e-08	Vsnl1
										-6.46965	1.23039e-08	Ppp2r2c					-3.17816	0.000225666	Bcl10
										-6.47091	3.33107e-09	Strap					-3.18075	1.00372e-07	Gabrb2
										-6.77957	4.05265e-08	Sh3gl2					-3.1818	0.000654914	2900011O08Rik
										-6.85158	7.88348e-06	Tnik					-3.18393	0.000157231	Rpusd4
										-6.85437	4.43751e-09	Zcchc18					-3.18655	5.43141e-06	Gad1
										-6.85573	3.23531e-07	Peg3					-3.18999	0.000683557	Alg3
										-6.88254	1.58894e-06	Atp2b4					-3.19498	5.26126e-07	Mrpl52
										-6.89315	1.39348e-05	Cdc42bpg					-3.19768	3.86813e-05	Irf2bpl
										-7.16475	9.85364e-07	Myt1l					-3.20303	4.1015e-05	Pgm2l1
										-7.19568	1.76423e-06	Tro					-3.2059	4.05916e-07	Zfp422
										-7.24867	2.1707e-12	Camkv					-3.20591	5.36586e-10	Sept5
										-7.36961	4.05265e-08	Setbp1					-3.21494	1.33248e-08	Lmo3
										-7.42141	1.22587e-10	Diras2					-3.22098	0.00935358	Twistnb
										-7.6384	3.45946e-07	Rab3c					-3.2312	0.000135051	Asns
										0							-3.2465	1.41824e-06	Sh3bp1
										0							-3.24844	1.07683e-05	Cyb561d2
										0							-3.25186	5.35187e-13	Chchd10
										0							-3.25818	3.2884e-07	Acads
										0							-3.26254	0.000152012	Plekha6
										0							-3.26348	6.05434e-05	Slc12a5
										0							-3.2637	3.14746e-06	Taf13
										0							-3.26831	1.24493e-05	Syngr3
																	-3.27269	4.15407e-08	Scn1b
																	-3.27597	4.95527e-06	Hecw1
																	-3.27733	0.000654914	Aldh18a1
																	-3.27893	3.46753e-06	Atg101
																	-3.28078	2.94965e-06	Celf5
																	-3.28701	7.7033e-12	Chgb
																	-3.29434	0.000138222	Zfp551
																	-3.29706	9.81195e-09	E430018J23Rik
																	-3.32464	8.3881e-07	Plcxd2
																	-3.34244	0.000590127	Rgs11
																	-3.35621	4.91865e-09	Itpka
																	-3.35755	8.0038e-07	Ralb
																	-3.35767	0.000491702	Creg1
																	-3.35841	1.21602e-21	Nrgn
																	-3.37774	0.00380059	Map3k14
																	-3.38174	0.00051905	Rgl1
																	-3.39042	2.02943e-06	Gm12364
																	-3.39876	4.0618e-05	Rtn4rl1
																	-3.41397	0.000336732	Anxa7
																	-3.42839	7.76051e-06	Vwa1
																	-3.43216	0.000860466	Slc25a32
																	-3.43584	9.28138e-07	Fam81a
																	-3.43944	0.00239192	Sorbs2
																	-3.44162	7.29446e-07	Mrpl35
																	-3.44447	0.00319073	Plxna2
																	-3.44476	3.70992e-05	Gm40155
																	-3.45393	7.79773e-05	Nell2
																	-3.45405	1.67193e-07	Gpr162
																	-3.45756	5.68963e-05	Gm37618
																	-3.4596	1.03043e-06	Cd151
																	-3.46052	0.00140764	Det1
																	-3.46722	0.000561318	Grin2a
																	-3.474	1.972e-05	Ccdc92
																	-3.47626	6.71685e-06	Plcl2
																	-3.48715	1.84674e-07	Tfap4
																	-3.49098	7.85875e-05	Grin2b
																	-3.491	8.12159e-05	Bsn
																	-3.4993	0.00015093	Sde2
																	-3.51538	0.000856743	Pcdhb18
																	-3.51625	4.11111e-05	Gm12200
																	-3.51883	0.000255886	Nav3
																	-3.5189	2.18039e-05	Rgs4
																	-3.52743	2.079e-07	Hras
																	-3.53318	2.89972e-06	Phf23
																	-3.53379	6.1038e-06	Nsg2
																	-3.5419	4.46234e-08	Gm44639
																	-3.54508	0.000559025	Frrs1l
																	-3.54708	0.000231722	Igsf3
																	-3.5506	0.00544667	Fastkd3
																	-3.55095	1.40539e-09	Mrps14
																	-3.56538	3.97056e-21	Pgk1
																	-3.57415	4.1015e-05	Shc3
																	-3.58042	4.39629e-06	Gpn3
																	-3.5894	1.83685e-08	Psd
																	-3.59195	4.94068e-05	Fosl2
																	-3.60221	0.000115606	Gm4969
																	-3.60919	0.000234333	Coq10b
																	-3.61143	0.00013829	Sirpa
																	-3.61144	2.96129e-05	Atcay
																	-3.61236	5.76741e-07	Slc35g2
																	-3.61641	0.000153771	Fam107a
																	-3.61655	3.76027e-05	Prkar2b
																	-3.62537	0.000204457	Kctd10
																	-3.62661	7.38166e-05	Ina
																	-3.63744	0.00172077	Pde10a
																	-3.6379	6.60924e-05	Rims1
																	-3.64579	3.02767e-05	Mmd
																	-3.64678	4.21001e-06	Kcnj3
																	-3.64735	0.000468526	Ipcef1
																	-3.64892	4.28649e-07	Rit2
																	-3.6494	1.56223e-07	Begain
																	-3.65061	0.00259826	Arhgef17
																	-3.65151	0.00746466	Ankrd50
																	-3.6566	1.75788e-09	Cpe
																	-3.65835	2.45441e-08	Calb1
																	-3.66213	1.1112e-06	Cyp46a1
																	-3.66539	1.11731e-09	Rbfox3
																	-3.67749	2.76568e-07	Ccdc85c
																	-3.68521	1.95541e-05	Abcb6
																	-3.69105	3.08187e-14	Ndufa11
																	-3.69201	9.72437e-06	Bcl11b
																	-3.69275	9.1917e-06	Hpcal4
																	-3.70298	4.04472e-07	Cap2
																	-3.705	1.02485e-05	Wnk2
																	-3.70996	2.04181e-05	Trak1
																	-3.71116	4.1015e-05	Rpusd2
																	-3.71602	5.94279e-06	Slc8b1
																	-3.72507	3.09613e-07	Rasgrp1
																	-3.72561	0.000195861	Rragd
																	-3.72701	0.000636502	Nrip3
																	-3.72772	3.54774e-08	Snrpd3
																	-3.74457	3.08187e-14	Cdk5r2
																	-3.75342	8.06403e-09	Phyhip
																	-3.77199	3.48122e-05	Papss2
																	-3.77355	4.46574e-10	Cplx1
																	-3.78073	0.000860466	Smg8
																	-3.78986	2.68302e-09	Mical2
																	-3.79081	1.49209e-05	Fam217b
																	-3.80596	9.4578e-07	Rimbp2
																	-3.8096	2.72628e-05	Eif5a2
																	-3.82259	7.31013e-06	Rasd2
																	-3.82592	2.38268e-08	Ptk2b
																	-3.83642	0.000954507	Gabbr2
																	-3.83993	3.10583e-05	Plekhg5
																	-3.8406	0.00394015	Gpr75
																	-3.86802	0.000391961	Lrtm2
																	-3.87271	2.73603e-09	Egr3
																	-3.88086	0.00137414	Snip1
																	-3.88695	4.342e-08	Myh10
																	-3.89155	6.11047e-08	B4galt6
																	-3.89666	0.00824498	Pcdhb14
																	-3.90232	5.93369e-08	Fmnl1
																	-3.90675	1.10087e-05	Ptpn5
																	-3.91461	1.2857e-05	Mid2
																	-3.91821	3.07892e-08	Sez6l
																	-3.91937	8.67572e-12	Dmtn
																	-3.92995	4.68455e-08	Gm43817
																	-3.94685	6.91338e-06	Ccdc85a
																	-3.95329	0.00019698	Pcdhb6
																	-3.95523	0.000138222	Creg2
																	-3.95721	1.11167e-12	Prrt2
																	-3.96518	0.00019531	Syt7
																	-3.97264	1.22531e-10	B2m
																	-3.97463	0.000179079	Gm43024
																	-3.97551	8.3909e-06	Dzank1
																	-3.98255	0.000182109	Camkk2
																	-3.98763	0.00755333	Gm42496
																	-3.99546	3.20783e-06	Cacna1e
																	-4.01173	0.000455512	Lpcat1
																	-4.01525	2.50709e-05	Rasgef1a
																	-4.02844	1.84067e-06	Epha4
																	-4.0415	4.98781e-10	Ndn
																	-4.04285	4.92505e-06	Pcdhb17
																	-4.04292	7.78556e-08	Arl16
																	-4.04644	4.7017e-07	Tmem159
																	-4.05035	2.47609e-20	Sncb
																	-4.06081	1.71179e-05	Cdkn1a
																	-4.06157	5.93226e-06	Lzts1
																	-4.06243	1.68921e-06	Arpp21
																	-4.06252	1.22273e-06	Rfk
																	-4.07655	2.24979e-06	Ankrd45
																	-4.08506	6.51183e-07	Trerf1
																	-4.08874	2.3926e-06	Acsbg1
																	-4.09144	5.5749e-05	Zkscan14
																	-4.09558	8.43374e-07	Svop
																	-4.09952	9.17463e-05	Tnr
																	-4.11649	4.89352e-05	Sept3
																	-4.11905	8.59448e-11	Aldoc
																	-4.13525	7.33733e-07	Disp2
																	-4.13654	3.92839e-05	Ubiad1
																	-4.13865	6.14397e-05	Rgl3
																	-4.15325	0.000557009	Bbs10
																	-4.16669	0.000369528	AC129336.2
																	-4.177	4.21001e-06	Gm13830
																	-4.17749	2.4469e-07	Fam49a
																	-4.18328	5.35645e-10	Nat8l
																	-4.18873	2.13072e-07	Tiam1
																	-4.18924	1.66898e-08	Nipsnap3b
																	-4.20077	1.05321e-08	Arhgef25
																	-4.20449	9.35648e-09	Nptxr
																	-4.2289	4.42675e-08	Pde2a
																	-4.22991	9.53325e-14	Snca
																	-4.24462	7.7775e-07	Ece1
																	-4.25013	1.62473e-09	Gm36445
																	-4.25435	2.7918e-11	Hnrnpa0
																	-4.28588	1.14506e-18	Nefm
																	-4.29635	3.59882e-08	Cacnb3
																	-4.30045	7.03356e-07	Pomgnt2
																	-4.34986	5.99021e-05	Atp1b2
																	-4.35316	9.3205e-09	Anxa6
																	-4.36851	0.000718348	Alms1
																	-4.37509	5.53473e-09	Cpne6
																	-4.38743	3.43035e-06	Rgs7bp
																	-4.38966	9.66161e-09	AI593442
																	-4.39612	1.18192e-06	Cdkn2aip
																	-4.40839	2.3059e-06	Nrcam
																	-4.43418	5.28375e-18	Thy1
																	-4.43454	7.36206e-05	Nos1
																	-4.43733	2.63291e-11	Pde1a
																	-4.43979	3.58936e-10	6330403K07Rik
																	-4.44104	1.34906e-07	Rapgef4
																	-4.44887	1.36789e-05	Susd4
																	-4.45505	0.000287799	Hsd17b7
																	-4.45621	1.20124e-05	Srxn1
																	-4.47057	6.94164e-07	Erc2
																	-4.4753	0.000632727	C130089K02Rik
																	-4.48747	1.6136e-07	Elovl4
																	-4.48806	3.77285e-05	Fbxo41
																	-4.51845	1.48086e-10	Nap1l3
																	-4.52759	0.00135242	Slc38a1
																	-4.53422	1.07291e-07	Mpped1
																	-4.5587	2.21459e-06	Klhdc8a
																	-4.57466	3.7406e-06	A830018L16Rik
																	-4.5769	2.83443e-07	Kirrel2
																	-4.62481	0.000152012	Pcdhb7
																	-4.64171	3.94848e-13	Ndufv3
																	-4.64235	1.18969e-08	Spry2
																	-4.64759	0.000370748	Gm37048
																	-4.64953	4.68666e-13	Stmn2
																	-4.65197	0.000201718	St3gal1
																	-4.66389	5.25413e-09	Me1
																	-4.69401	1.84037e-10	Sult4a1
																	-4.69548	6.38896e-07	Osbpl6
																	-4.69811	7.64935e-07	Cmtr2
																	-4.71004	2.3059e-06	Satb2
																	-4.71212	1.68921e-06	Ntrk3
																	-4.71806	4.83158e-08	Fat3
																	-4.72537	5.27856e-06	Dlc1
																	-4.73435	1.24178e-11	Tbr1
																	-4.74245	1.26933e-07	Syt13
																	-4.74876	1.68071e-10	Pde1b
																	-4.75876	5.47844e-10	D430041D05Rik
																	-4.75967	1.52405e-11	Efhd2
																	-4.77559	7.5613e-07	Nebl
																	-4.77831	2.20221e-15	Prkcg
																	-4.79606	4.59171e-06	Stum
																	-4.80405	3.9545e-10	Hap1
																	-4.85942	2.08225e-13	Ddn
																	-4.87052	1.21387e-12	Cplx2
																	-4.88697	5.14089e-12	Cacnb1
																	-4.92182	9.80575e-16	Nefl
																	-4.92444	6.10574e-08	Slc6a17
																	-4.92725	3.71434e-06	Gm43707
																	-4.92736	7.5901e-06	Astn1
																	-4.92954	3.48122e-05	Card10
																	-4.93201	5.548e-06	Tbc1d9
																	-4.94302	3.13495e-05	Arhgap29
																	-4.94479	2.55753e-14	Celf4
																	-4.97417	7.11406e-10	Cfap97
																	-5.03666	2.82504e-07	Cit
																	-5.04749	2.49725e-12	Rusc1
																	-5.04791	9.35648e-09	Hlf
																	-5.06164	2.12364e-11	Etv5
																	-5.08209	1.91289e-10	Lynx1
																	-5.14068	1.30331e-08	Gucy1a3
																	-5.18426	2.09805e-08	Dgkg
																	-5.19201	1.76145e-05	Shank2
																	-5.1955	5.33571e-18	Plk2
																	-5.27612	3.51102e-11	Gprin1
																	-5.27747	3.88592e-10	Casc4
																	-5.27763	1.0054e-10	Dlgap1
																	-5.31207	1.16958e-13	Ube2ql1
																	-5.34887	2.51467e-08	Nptx1
																	-5.4369	1.97935e-08	Myt1l
																	-5.46379	8.3712e-07	Add2
																	-5.58297	4.87559e-06	Pcdhb16
																	-5.61512	4.1262e-13	3110035E14Rik
																	-5.6184	1.19723e-07	Gm44668
																	-5.63142	7.61053e-07	Gm43864
																	-5.63403	3.9509e-07	Adarb1
																	-5.65224	2.00967e-09	Nmnat2
																	-5.66556	1.75788e-09	Chd3
																	-5.67036	4.56732e-09	Dgkb
																	-5.72109	6.83451e-08	D630045J12Rik
																	-5.73666	3.00665e-11	Ncs1
																	-5.77377	1.28921e-12	Diras2
																	-5.78939	5.65357e-09	Jcad
																	-5.79368	9.81212e-12	2010300C02Rik
																	-5.86677	1.83685e-08	Camk4
																	-6.00031	1.19524e-14	Camkv
																	-6.02506	1.85788e-11	Rap1gap2
																	-6.11376	2.20383e-12	Phf24
																	-6.14069	1.00427e-07	Adcy1
																	-6.19466	4.00163e-09	Lonrf2
																	-6.36911	2.00628e-09	Caln1
																	-6.98068	9.52768e-15	Slc1a2
