# Supplementary material for: Derepression of inflammation-related genes link to microglia activation and neural maturation defect in a mouse model of Kleefstra syndrome
Source: iScience. 2021 Jun 17;24(7):102741. doi: 10.1016/j.isci.2021.102741 (PMC8258976; doi:10.1016/j.isci.2021.102741)
Supplement: Table S3. Gene ontology analysis of up and down-regulated genes in Ehmt1Δ/+ mice brain, related to figure 4 [file mmc3.xlsx]

## Sheet: Sheet1
Table S3. Gene ontology analysis of up and down-regulated genes in Ehmt1∆/+ mice brain, related to Fig. 4.
Ehmt1∆/+ neuron up (FDR<0.01, logFC>0.9)
Gene Set Name	p-value	FDR q-value
GO_POSITIVE_REGULATION_OF_IMMUNE_SYSTEM_PROCESS	2.27e-08	0.000167
GO_POSITIVE_REGULATION_OF_IMMUNE_RESPONSE	2.59e-07	0.000457
GO_RESPONSE_TO_ABIOTIC_STIMULUS	2.98e-07	0.000457
GO_CYTOKINE_PRODUCTION	3.46e-07	0.000457
GO_ADAPTIVE_IMMUNE_RESPONSE	3.64e-07	0.000457
GO_REGULATION_OF_IMMUNE_SYSTEM_PROCESS	4.01e-07	0.000457
GO_REGULATION_OF_IMMUNE_RESPONSE	4.35e-07	0.000457
GO_DEFENSE_RESPONSE	7.65e-07	0.000703
GO_POSITIVE_REGULATION_OF_LYMPHOCYTE_ACTIVATION	1.54e-06	0.00112
GO_LYMPHOCYTE_ACTIVATION	1.56e-06	0.00112
Ehmt1∆/+ neuron down (FDR<0.01, logFC>0.9)
Gene Set Name	p-value	FDR q-value
GO_NEUROGENESIS	8.12e-20	3.6e-16
GO_RESPONSE_TO_DRUG	9.79e-20	3.6e-16
GO_RESPONSE_TO_ENDOGENOUS_STIMULUS	1.58e-18	3.86e-15
GO_RESPONSE_TO_OXYGEN_CONTAINING_COMPOUND	2.64e-18	4.15e-15
GO_RESPONSE_TO_NITROGEN_COMPOUND	2.82e-18	4.15e-15
GO_RESPONSE_TO_HORMONE	1.63e-17	2e-14
GO_RESPONSE_TO_INORGANIC_SUBSTANCE	3.2e-17	3.36e-14
GO_CENTRAL_NERVOUS_SYSTEM_DEVELOPMENT	9.53e-17	8.75e-14
GO_SYNAPTIC_SIGNALING	2.37e-16	1.94e-13
GO_CELL_CELL_SIGNALING	4.08e-16	3e-13
Ehmt1∆/+ microglia up (FDR<0.01, logFC>0.9)
Gene Set Name	p-value	FDR q-value
GO_RESPONSE_TO_CYTOKINE	4.81e-08	0.000353
Ehmt1∆/+ microglia down (FDR<0.01, logFC>0.9)
Gene Set Name	p-value	FDR q-value
GO_NEURON_DIFFERENTIATION	1.58e-31	9.34e-28
GO_SYNAPTIC_SIGNALING	2.54e-31	9.34e-28
GO_NEUROGENESIS	4.02e-31	9.84e-28
GO_NEURON_DEVELOPMENT	3.38e-30	6.21e-27
GO_CELL_PROJECTION_ORGANIZATION	4.47e-29	6.57e-26
GO_CELL_CELL_SIGNALING	3.16e-28	3.87e-25
GO_SYNAPSE_ORGANIZATION	1.1e-23	1.15e-20
GO_REGULATION_OF_NERVOUS_SYSTEM_DEVELOPMENT	1.52e-23	1.4e-20
GO_REGULATION_OF_TRANSPORT	3.11e-22	2.53e-19
GO_CELL_PART_MORPHOGENESIS	3.44e-22	2.53e-19
Ehmt1∆/+ oligodendrocyte up (FDR<0.01, logFC>0.9)
Gene Set Name	p-value	FDR q-value
GO_BIOLOGICAL_ADHESION	6.72e-07	0.00494
GO_BILE_ACID_SECRETION	3.3e-06	0.0121
GO_TRANSMEMBRANE_TRANSPORT	1.43e-05	0.0267
GO_CELLULAR_COMPONENT_MORPHOGENESIS	1.71e-05	0.0267
GO_BLOOD_VESSEL_MORPHOGENESIS	1.82e-05	0.0267
GO_REGULATION_OF_VASCULAR_ENDOTHELIAL_GROWTH_FACTOR_RECEPTOR_SIGNALING_PATHWAY	2.27e-05	0.0278
Ehmt1∆/+ oligodendrocyte down (FDR<0.01, logFC>0.9)
Gene Set Name	p-value	FDR q-value
GO_SYNAPTIC_SIGNALING	6.02e-64	4.42e-60
GO_CELL_CELL_SIGNALING	2.05e-54	7.53e-51
GO_REGULATION_OF_TRANS_SYNAPTIC_SIGNALING	1.62e-45	3.96e-42
GO_OXIDATIVE_PHOSPHORYLATION	1.66e-38	3.04e-35
GO_CELL_PROJECTION_ORGANIZATION	1.35e-35	1.99e-32
GO_REGULATION_OF_TRANSPORT	3.9e-35	4.78e-32
GO_ION_TRANSPORT	5.55e-35	5.83e-32
GO_NEURON_DEVELOPMENT	1e-34	9.18e-32
GO_NEUROGENESIS	1.63e-34	1.33e-31
GO_CATION_TRANSPORT	4.57e-34	3.36e-31
