# Supplementary material for: Derepression of inflammation-related genes link to microglia activation and neural maturation defect in a mouse model of Kleefstra syndrome
Source: iScience. 2021 Jun 17;24(7):102741. doi: 10.1016/j.isci.2021.102741 (PMC8258976; doi:10.1016/j.isci.2021.102741)
Supplement: Table S6. Statistical analysis results for this study, related to STAR Methods [file mmc4.xlsx]

## Sheet: Sheet1
Table S6. Statistical analysis results for this study, related to STAR Methods.
	Graph	Statistical test	power	Statistical values
Fig. 1A	Protein amount (mGLP)	Student t-test two-tailed, unpaired	n=6	t=3.116, df=4, p=4.6351e-08
	Protein amount (mG9a)	Student t-test two-tailed, unpaired	n=6	t=2.535, df=4, p=0.009213
	Protein amount (H3K9me2)	Student t-test two-tailed, unpaired	n=6	t=3.877, df=4, p=0.002020499
Fig. 1B	Protein amount (mGLP)	one-way ANOVA with Tukey's multiple comparison test	n=3	F(3, 8)=168.0, Pr(>F)=1.456e-07, p=0.0033(WT vs Ehmt1∆/+), 0.0000017 (WT vs Ehmt1 iTg), 0.0000683 (WT vs Ehmt1∆/+; iTg)
	Protein amount (mG9a)	one-way ANOVA with Tukey's multiple comparison test	n=3	F(3, 8)=9.030, Pr(>F)=0.00601, p=0.2887670 (WT vs Ehmt1∆/+), 0.0727391 (WT vs Ehmt1 iTg), 0.3544047 (WT vs Ehmt1∆/+; iTg)
	Protein amount (H3K9me2)	one-way ANOVA with Tukey's multiple comparison test	n=3	F(3, 8)=32.54, Pr(>F)=7.85e-05, p=0.0007781 (WT vs Ehmt1∆/+), 0.9817879 (WT vs Ehmt1 iTg), 0.0824807 (WT vs Ehmt1∆/+; iTg)
Fig. 1C	Open field test (total distance)	one-way ANOVA with Tukey's multiple comparison test	WT; n=15	F(3, 56)=18.72, Pr(>F)=1.559e-08
			Ehmt1∆/+; n=14	p=<0.00001 (WT vs Ehmt1∆/+), 0.2087279(WT vs Ehmt1 iTg), 0.0003575(WT vs Ehmt1∆/+; iTg)
			Ehmt1 iTg; n=16	p=0.0000148 (Ehmt1∆/+ vs Ehmt1 iTg), 0.0326141(Ehmt1∆/+ vs Ehmt1∆/+; iTg)
			Ehmt1∆/+; iTg; n=15	p=0.0850084 (Ehmt1 iTg vs Ehmt1∆/+; iTg)
	Open field test (rear number)	one-way ANOVA with Tukey's multiple comparison test	WT; n=15	F(3, 55)=33.28, Pr(>F)=3.712e-13
			Ehmt1∆/+; n=13	p=<0.00001 (WT vs Ehmt1∆/+), 0.7786745 (WT vs Ehmt1 iTg), 0.8127344 (WT vs Ehmt1∆/+; iTg)
			Ehmt1 iTg; n=16	p=<0.00001 (Ehmt1∆/+ vs Ehmt1 iTg), <0.00001 (Ehmt1∆/+ vs Ehmt1∆/+; iTg)
			Ehmt1∆/+; iTg; n=15	p=0.2623376 (Ehmt1 iTg vs Ehmt1∆/+; iTg)
Fig. 1D	LD test (time in light)	one-way ANOVA with Tukey's multiple comparison test	WT; n=15	F(3, 57)=6.6761, Pr(>F)=0.0006103
			Ehmt1∆/+; n=15	p=0.0015842 (WT vs Ehmt1∆/+), 0.9999360 (WT vs Ehmt1 iTg),0.8387693 (WT vs Ehmt1∆/+; iTg)
			Ehmt1 iTg; n=14	p=0.0018913 (Ehmt1∆/+ vs Ehmt1 iTg), 0.0156302 (Ehmt1∆/+ vs Ehmt1∆/+; iTg)
			Ehmt1∆/+; iTg; n=16	p=0.8651519 (Ehmt1 iTg vs Ehmt1∆/+; iTg)
Fig. 1E	Open field test (total distance)	repeated two-way ANOVA with Tukey's multiple comparison test	WT; n=11	interaction: F(3, 39)=2.619, p=0.0644, genotype: F(3, 39)=38.53, p<0.0001, age: F(1, 39)=58.45, p<0.0001
			Ehmt1∆/+; n=10	8wk; p=0.0050 (WT vs Ehmt1∆/+), 0.0080 (WT vs Ehmt1 iTg), 0.0019 (WT vs Ehmt1∆/+; iTg),16wk; p=0.0040 (WT vs Ehmt1∆/+), <0.0001 (WT vs Ehmt1 iTg), 0.1329 (WT vs Ehmt1∆/+; iTg)
			Ehmt1 iTg; n=10	8wk; p=<0.0001 (Ehmt1∆/+ vs Ehmt1 iTg), 0.9992 (Ehmt1∆/+ vs Ehmt1∆/+; iTg), 16wk; p=<0.0001 (Ehmt1∆/+ vs Ehmt1 iTg), 0.47728 (Ehmt1∆/+ vs Ehmt1∆/+; iTg)
			Ehmt1∆/+; iTg; n=12	8wk; p=<0.0001 (Ehmt1 iTg vs Ehmt1∆/+; iTg), 16wk; p=<0.0001 (Ehmt1 iTg vs Ehmt1∆/+; iTg)
	Open field test (rear number)	repeated two-way ANOVA with Tukey's multiple comparison test	WT; n=11	interaction: F(3, 39)=2.316, p=0.0907, genotype: F(3, 39)=57.16, p<0.0001, age: F(1, 39)=190.4, p<0.0001
			Ehmt1∆/+; n=11	8wk; p=<0.0001 (WT vs Ehmt1∆/+), 0.0002 (WT vs Ehmt1 iTg) ,0.0020 (WT vs Ehmt1∆/+; iTg),16wk; p=0.0032 (WT vs Ehmt1∆/+), <0.0001 (WT vs Ehmt1 iTg), 0.2860 (WT vs Ehmt1∆/+; iTg)
			Ehmt1 iTg; n=11	8wk; p=<0.0001 (Ehmt1∆/+ vs Ehmt1 iTg), 0.0613 (Ehmt1∆/+ vs Ehmt1∆/+; iTg), 16wk; p=<0.0001 (Ehmt1∆/+ vs Ehmt1 iTg), 0.5344 (Ehmt1∆/+ vs Ehmt1∆/+; iTg)
			Ehmt1∆/+; iTg; n=10	8wk; p=<0.0001 (Ehmt1 iTg vs Ehmt1∆/+; iTg), 16wk; p=<0.0001 (Ehmt1 iTg vs Ehmt1∆/+; iTg)
Fig. 1F	LD test (time in light)	repeated two-way ANOVA with Tukey's multiple comparison test	WT; n=11	interaction: F(3, 42)=3.020, p=0.0402, genotype: F(3, 42)=20.81, p< 0.0001, age: F(1, 42)=7.678, p=0.0083
			Ehmt1∆/+; n=12	9wk; p=0.0006 (WT vs Ehmt1∆/+), 0.9293 (WT vs Ehmt1 iTg), 0.0069 (WT vs Ehmt1∆/+; iTg),17wk; p=<0.0001 (WT vs Ehmt1∆/+), 0.7294 (WT vs Ehmt1 iTg) ,0.0115 (WT vs Ehmt1∆/+; iTg)
			Ehmt1 iTg; n=11	9wk; p=0.0051 (Ehmt1∆/+ vs Ehmt1 iTg), 0.8828 (Ehmt1∆/+ vs Ehmt1∆/+; iTg), 17wk; p=<0.0001 (Ehmt1∆/+ vs Ehmt1 iTg), 0.0241 (Ehmt1∆/+ vs Ehmt1∆/+; iTg)
			Ehmt1∆/+; iTg; n=12	9wk; p=0.0396 (Ehmt1 iTg vs Ehmt1∆/+; iTg), 17wk; p=0.0004 (Ehmt1 iTg vs Ehmt1∆/+; iTg)
Fig. 2B	H3K9me2 level (NeuN+)	one-way ANOVA with Tukey's multiple comparison test	n=3, 40 cells for each animal	F(3, 8)=7.9611, Pr(>F)=0.008718, p=0.0356674 (WT vs Ehmt1∆/+), 0.6120564 (WT vs Ehmt1 iTg), 0.9823043 (WT vs Ehmt1∆/+; iTg)
	H3K9me2 level (GFAP+)	one-way ANOVA with Tukey's multiple comparison test	n=3, 40 cells for each animal	F(3, 8)=8.9784, Pr(>F)=0.006114, p=0.0456180 (WT vs Ehmt1∆/+), 0.9911775 (WT vs Ehmt1 iTg), 0.0124021 (WT vs Ehmt1∆/+; iTg)
Fig. 2D	Open field test (total distance)	repeated two-way ANOVA with Tukey's multiple comparison test	WT; n=10	interaction: F(3, 39)=1.704, p=0.1820, genotype: F(3, 39)=10.35, p<0.0001, age: F(1, 39)=223.1, p<0.0001
			Ehmt1∆/+; n=11	8wk; p=0.0006 (WT vs Ehmt1∆/+), 0.6656 (WT vs Ehmt1 iTg) ,0.0003 (WT vs Ehmt1∆/+; iTg),16wk; p=0.0016 (WT vs Ehmt1∆/+), 0.9917 (WT vs Ehmt1 iTg), 0.0196 (WT vs Ehmt1∆/+; iTg)
			Ehmt1 iTg; n=11	8wk; p=0.0178 (Ehmt1∆/+ vs Ehmt1 iTg), 0.9973 (Ehmt1∆/+ vs Ehmt1∆/+; iTg), 16wk; p=0.0004 (Ehmt1∆/+ vs Ehmt1 iTg), 0.8345 (Ehmt1∆/+ vs Ehmt1∆/+; iTg)
			Ehmt1∆/+; iTg; n=11	8wk; p=0.0102 (Ehmt1 iTg vs Ehmt1∆/+; iTg), 16wk; p=0.0067 (Ehmt1 iTg vs Ehmt1∆/+; iTg)
	Open field test (rear number)	repeated two-way ANOVA with Tukey's multiple comparison test	WT; n=10	interaction: F(3, 39)=3.587, p=0.0221, genotype: F(3, 39)=16.14, p<0.0001, age: F(1, 39)=182.9, p<0.0001
			Ehmt1∆/+; n=11	8wk; p=<0.0001 (WT vs Ehmt1∆/+), 0.7018 (WT vs Ehmt1 iTg) ,<0.0001 (WT vs Ehmt1∆/+; iTg),16wk; p=0.0096 (WT vs Ehmt1∆/+), 0.9779 (WT vs Ehmt1 iTg), 0.0030 (WT vs Ehmt1∆/+; iTg)
			Ehmt1 iTg; n=11	8wk; p=0.0008 (Ehmt1∆/+ vs Ehmt1 iTg), 0.5308 (Ehmt1∆/+ vs Ehmt1∆/+; iTg), 16wk; p=0.0021 (Ehmt1∆/+ vs Ehmt1 iTg), 0.9812 (Ehmt1∆/+ vs Ehmt1∆/+; iTg)
			Ehmt1∆/+; iTg; n=11	8wk; p=<0.0001 (Ehmt1 iTg vs Ehmt1∆/+; iTg), 16wk; p=0.0006 (Ehmt1 iTg vs Ehmt1∆/+; iTg)
Fig. 2E	LD test (time in light)	repeated two-way ANOVA with Tukey's multiple comparison test	WT; n=10	interaction: F(3, 39)=6.956, p=0.0007, genotype: F(3, 39)=7.563, p= 0.0004, age: F(1, 39) =16.38, p=0.0002
			Ehmt1∆/+; n=11	9wk; p=0.8948 (WT vs Ehmt1∆/+), 0.9983 (WT vs Ehmt1 iTg), 0.6466 (WT vs Ehmt1∆/+; iTg),17wk; p=<0.0001 (WT vs Ehmt1∆/+), 0.6130 (WT vs Ehmt1 iTg) ,<0.0001 (WT vs Ehmt1∆/+; iTg)
			Ehmt1 iTg; n=11	9wk; p=0.8078 (Ehmt1∆/+ vs Ehmt1 iTg), 0.9638 (Ehmt1∆/+ vs Ehmt1∆/+; iTg), 17wk; p=0.0011 (Ehmt1∆/+ vs Ehmt1 iTg), >0.9999 (Ehmt1∆/+ vs Ehmt1∆/+; iTg)
			Ehmt1∆/+; iTg; n=11	9wk; p=0.5205 (Ehmt1 iTg vs Ehmt1∆/+; iTg), 17wk; p=0.0009 (Ehmt1 iTg vs Ehmt1∆/+; iTg)
Fig. 3A	spine number	Student t-test two-tailed, unpaired	n=3 (WT) and 4 (Ehmt1∆/+)	t=4.771, df=5, p=0.0050
	spine maturation	Student t-test two-tailed, unpaired	20 dendrites for each animal	t=3.708, df=5, p=0.00139
Fig. 3B	microglia number	Student t-test two-tailed, unpaired	n=3	t=3.474, df=4, p=0.0255
Fig. 3C	microglia classification	two-way ANOVA with Sidak's multiple comparison test	n=3	interaction: F(4, 20)=7.260, p=0.0009, genotype: F(1, 20)=0.007846, p=0.9303, microglia class: F(4, 20)=6.659, p=0.0014
				p=0.0275 (class I), 0.4823 (class II), 0.9651 (class III), 0.0032 (class IV), >0.9999 (class V)
Fig. 3D	expression ratio (Casp1)	Student t-test two-tailed, unpaired	n=3	t=4.97319, df=4, p=0.00763415
	expression ratio (Il1b)	Student t-test two-tailed, unpaired	n=3	t=4.83214, df=4, p=0.00844812
	expression ratio (Tubb3)	Student t-test two-tailed, unpaired	n=3	t=1.57341, df=4, p=0.190734
Fig. 4B table	expression ratio (Casp1) of Casp1+ population	Student t-test two-tailed, unpaired	3 mice/genotype combined	neuron; p=0.08454, microglia; p=0.5675
Fig. 4D table	expression ratio (Casp1) of Casp1+ population	Student t-test two-tailed, unpaired	3 mice/genotype combined	excitatory neuron; p=0.0652, inhibitory neuron; p=0.8661
Fig. 5A	spine number	one-way ANOVA with Tukey's multiple comparison test	n=3, 25 dendrites for each animal	F(3, 8) =6.41030, Pr(>F)=0.016, p=0.0242 (WT vs Ehmt1∆/+), >0.9999 (WT vs Ehmt1 iTg), 0.9067 (WT vs Ehmt1∆/+; iTg)
	spine maturation	one-way ANOVA with Dunnette's multiple comparison test	n=3, 25 dendrites for each animal	F(3, 8) =14.26, Pr(>F)=0.0014, p=0.0024 (WT vs Ehmt1∆/+), 0.9802 (WT vs Ehmt1 iTg), 0.0254 (WT vs Ehmt1∆/+; iTg)
Fig. 5B	microglia number	one-way ANOVA with Tukey's multiple comparison test	n=3	F(3, 8)=20.22, Pr(>F)=0.0004, p=0.0015 (WT vs Ehmt1∆/+), 0.9864 (WT vs Ehmt1 iTg), 0.9051 (WT vs Ehmt1∆/+; iTg)
	microglia classification	two-way ANOVA with Tukey's multiple comparison test	n=3	interaction: F(12, 40)=9.498, p<0.0001, genotype: F(3, 40)=1.304e-013, p> 0.9999 ,microglia class: F(4, 40)=140.1, p<0.0001
				class1: p=0.0002 (WT vs Ehmt1∆/+), 0.2866 (WT vs Ehmt1 iTg), 0.9261 (WT vs Ehmt1∆/+; iTg), class2: p=0.0019 (WT vs Ehmt1∆/+), 0.9990 (WT vs Ehmt1 iTg), 0.9680 (WT vs Ehmt1∆/+; iTg)
				class3: p=0.0313 (WT vs Ehmt1∆/+), 0.1127 (WT vs Ehmt1 iTg), 0.8548 (WT vs Ehmt1∆/+; iTg), class4: p=< 0.0001 (WT vs Ehmt1∆/+), 0.9831 (WT vs Ehmt1 iTg), 0.7733 (WT vs Ehmt1∆/+; iTg)
				class5: p=0.9986 (WT vs Ehmt1∆/+), >0.9999 (WT vs Ehmt1 iTg), >0.9999 (WT vs Ehmt1∆/+; iTg)
Fig. 5C	expression ratio (Casp1)	one-way ANOVA with Tukey's multiple comparison test	n=3	F(3, 8)=167.59, Pr(>F)=1.472e-07, p=<0.0001 (WT vs Ehmt1∆/+), 0.9998 (WT vs Ehmt1 iTg), 0.00198 (WT vs Ehmt1∆/+; iTg), <0.0001 (Ehmt1∆/+ vs Ehmt1 iTg), <0.0001 (Ehmt1∆/+ vs Ehmt1∆/+; iTg)
Fig. 5E	expression ratio (Casp1in Casp1+ neuron)	one-way ANOVA with Tukey's multiple comparison test	3 mice/genotype combined	F(3, 63)=0.3215, Pr(>F)=0.8098, p=0.9732 (WT vs Ehmt1∆/+), 0.9663 (WT vs Ehmt1 iTg), 0.9551 (WT vs Ehmt1∆/+; iTg)
	expression ratio (Casp1in Casp1+ excitatory neuron)	one-way ANOVA with Tukey's multiple comparison test	3 mice/genotype combined	F(3, 53)=2.224, Pr(>F)=0.8098, p=0.6112 (WT vs Ehmt1∆/+), 0.4822 (WT vs Ehmt1 iTg), 0.9175 (WT vs Ehmt1∆/+; iTg)
	expression ratio (Casp1in Casp1+ layerIV/V neuron)	one-way ANOVA with Tukey's multiple comparison test	3 mice/genotype combined	F(2, 29)=0.9408, Pr(>F)=0.4019, p=0.3750 (WT vs Ehmt1∆/+),0.8541 (WT vs Ehmt1∆/+; iTg)
Fig. 6A	Open field test (total distance)	one-way ANOVA with Tukey's multiple comparison test	WT; n=12	F(3, 44)=7.098, Pr(>F)=0.0005
			Ehmt1∆/+; n=10	p=0.0455 (WT vs Ehmt1∆/+), 0.3450 (WT vs Il1b∆/∆), 0.5082 (WT vs Ehmt1∆/+; Il1b∆/∆)
			Il1b∆/∆; n=13	p=0.0004 (Ehmt1∆/+ vs Il1b∆/∆), 0.4881 (Ehmt1∆/+ vs Ehmt1∆/+; Il1b∆/∆)
			Ehmt1∆/+; Il1b∆/∆; n=13	p=0.0153 (Il1b∆/∆ vs Ehmt1∆/+; Il1b∆/∆)
	Open field test (rear number)	one-way ANOVA with Tukey's multiple comparison test	WT; n=12	F(3, 44)=38.03, Pr(>F)=<0.0001
			Ehmt1∆/+; n=10	p=<0.0001 (WT vs Ehmt1∆/+), 0.1099 (WT vs Il1b∆/∆), <0.0001 (WT vs Ehmt1∆/+; Il1b∆/∆)
			Il1b∆/∆; n=13	p=<0.0001 (Ehmt1∆/+ vs Il1b∆/∆), 0.7371 (Ehmt1∆/+ vs Ehmt1∆/+; Il1b∆/∆)
			Ehmt1∆/+; Il1b∆/∆; n=13	p=<0.0001 (Il1b∆/∆ vs Ehmt1∆/+; Il1b∆/∆)
Fig. 6B	LD test (time in light)	one-way ANOVA with Tukey's multiple comparison test	WT; n=8	F(3, 28)=6.014, Pr(>F)=0.0027
			Ehmt1∆/+; n=7	p=0.0547 (WT vs Ehmt1∆/+), 0.9784 (WT vs Il1b∆/∆), 0.0429 (WT vs Ehmt1∆/+; Il1b∆/∆)
			Il1b∆/∆; n=9	p=0.0193 (Ehmt1∆/+ vs Il1b∆/∆), >0.9999 (Ehmt1∆/+ vs Ehmt1∆/+; Il1b∆/∆)
			Ehmt1∆/+; Il1b∆/∆; n=8	p=0.0140 (Il1b∆/∆ vs Ehmt1∆/+; Il1b∆/∆)
Fig. 6C	expression ratio (Casp1)	one-way ANOVA with Tukey's multiple comparison test	n=3	F(3, 8)=31.88, Pr(>F)=<0.0001, p=0.0009 (WT vs Ehmt1∆/+), 0.5605 (WT vs Il1b∆/∆), 0.0001 (WT vs Ehmt1∆/+; Il1b∆/∆)
Fig. 6D	microglia number	one-way ANOVA with Tukey's multiple comparison test	n=3	F(3, 8)=5.484, Pr(>F)=0.0242, p=0.0325 (WT vs Ehmt1∆/+), 0.9552 (WT vs Il1b∆/∆),0.9981 (WT vs Ehmt1∆/+; Il1b∆/∆)
Fig. 6E	spine number	one-way ANOVA with Tukey's multiple comparison test	n=3, 25 dendrites for each animal	F(3, 8)=4.391, Pr(>F)=0.0419, p=0.0363 (WT vs Ehmt1∆/+), 0.7787 (WT vs Il1b∆/∆), 0.8449 (WT vs Ehmt1∆/+; Il1b∆/∆)
	spine maturation	one-way ANOVA with Tukey's multiple comparison test	n=3	F(3, 8)=11.0, Pr(>F)=0.0033, p=0.0212 (WT vs Ehmt1∆/+), 0.9956 (WT vs Il1b∆/∆), 0.0090 (WT vs Ehmt1∆/+; Il1b∆/∆)
Fig. S2B	H3K9me2 level (NeuN+)	two-way ANOVA with Tukey's multiple comparison test	n=3, 40 cells for each animal	interaction: F(3, 16)=0.3392, p=0.7973, genotype: F(3, 16)=10.96, p=0.0004, cell type: F(1, 16)=0.7778, p=0.3909
	H3K9me2 level (GFAP+)		n=3, 40 cells for each animal	NeuN: p=0.0241 (WT vs Ehmt1∆/+), 0.9936 (WT vs Ehmt1 iTg), 0.9939 (WT vs Ehmt1∆/+; iTg), GFAP: p=0.0146 (WT vs Ehmt1∆/+), >0.9999 (WT vs Ehmt1 iTg), 0.7275 (WT vs Ehmt1∆/+; iTg)
Fig. S2D	GLP level (NeuN+)	one-way ANOVA with Tukey's multiple comparison test	n=3, 30 cells for each animal	F(3, 8)=44.04, Pr(>F)=<0.0001, p=0.0488 (WT vs Ehmt1∆/+), 0.0004 (WT vs Ehmt1 iTg), 0.0080 (WT vs Ehmt1∆/+; iTg)
	GLP level (GFAP+)	one-way ANOVA with Tukey's multiple comparison test	n=3, 30 cells for each animal	F(3, 8)=2.402, Pr(>F)=0.1431, p=0.3753 (WT vs Ehmt1∆/+), 0.9627 (WT vs Ehmt1 iTg),0.4615 (WT vs Ehmt1∆/+; iTg)
